# Supplementary material for: Identification and Analysis of Novel Viral and Host Dysregulated MicroRNAs in Variant Pseudorabies Virus-Infected PK15 Cells
Source: PLoS One. 2016 Mar 21;11(3):e0151546. doi: 10.1371/journal.pone.0151546 (PMC4801506; doi:10.1371/journal.pone.0151546)
Supplement: S2 Table — (XLSX) [file pone.0151546.s004.xlsx]

## Sheet: Sus-scrofa
S2 Table. Predicted host target genes of PRV miRNAs.
Host target genes were predicted using miRanda and miRNAhybrid software. Shown are host target gene IDs, miRNAs and position of target.
3'UTR of host target gene	miRNA	RNAhybrid	miRanda
ENSSSCG00000000002|ENSSSCT00000000003|5|GTSE1|563719|564101	miR-16-3p	204	202
ENSSSCG00000000002|ENSSSCT00000000003|5|GTSE1|563719|564101	miR-3-3p	155	179
ENSSSCG00000000002|ENSSSCT00000000003|5|GTSE1|563719|564101	miR-8-3p	170	186
ENSSSCG00000000003|ENSSSCT00000000004|5|TTC38|542554|543410	miR-1-5p	4	19
ENSSSCG00000000003|ENSSSCT00000000004|5|TTC38|542554|543410	miR-LLT7	195	14
ENSSSCG00000000005|ENSSSCT00000000006|5||496540|496997	miR-10-5p	56	57357
ENSSSCG00000000005|ENSSSCT00000000006|5||496540|496997	miR-13-5p	378	242378
ENSSSCG00000000005|ENSSSCT00000000006|5||496540|496997	miR-16-3p	306	252308
ENSSSCG00000000005|ENSSSCT00000000006|5||496540|496997	miR-LLT11	31	27
ENSSSCG00000000005|ENSSSCT00000000006|5||496540|496997	miR-LLT7	251	251266
ENSSSCG00000000007|ENSSSCT00000000008|5|TRMU|569581|571593	miR-16-3p	517	160
ENSSSCG00000000007|ENSSSCT00000000008|5|TRMU|569581|571593	miR-3-3p	996	109
ENSSSCG00000000007|ENSSSCT00000000008|5|TRMU|569581|571593	miR-6-5p	220	160,59,1090
ENSSSCG00000000007|ENSSSCT00000000008|5|TRMU|569581|571593	miR-8-3p	46	46176515
ENSSSCG00000000007|ENSSSCT00000000008|5|TRMU|569581|571593	miR-LLT11	519	1795
ENSSSCG00000000007|ENSSSCT00000000008|5|TRMU|569581|571593	miR-LLT7	733	92
ENSSSCG00000000013|ENSSSCT00000000014|5||1280309|1280679	miR-9-5p	20	20
ENSSSCG00000000018|ENSSSCT00000000019|5||1501957|1503189	miR-17-5p	489	922
ENSSSCG00000000018|ENSSSCT00000000019|5||1501957|1503189	miR-20-3p	646	647
ENSSSCG00000000018|ENSSSCT00000000019|5||1501957|1503189	miR-25-5p	352	360204
ENSSSCG00000000018|ENSSSCT00000000019|5||1501957|1503189	miR-LLT11	570	12582910194
ENSSSCG00000000018|ENSSSCT00000000019|5||1501957|1503189	miR-LLT7	220	219
ENSSSCG00000000018|ENSSSCT00000000019|5||1501957|1503189	miR-LLT8	165	428,8,347
ENSSSCG00000000025|ENSSSCT00000000026|5|PARVG|2193241|2193456	miR-14-5p	69	80
ENSSSCG00000000025|ENSSSCT00000000026|5|PARVG|2193241|2193456	miR-6-5p	97	114
ENSSSCG00000000028|ENSSSCT00000000029|5|EFCAB6|2802122|2802198	miR-LLT7	44	35
ENSSSCG00000000029|ENSSSCT00000000030|5|SCUBE1|3109485|3114315	miR-16-3p	241	241193
ENSSSCG00000000029|ENSSSCT00000000030|5|SCUBE1|3109485|3114315	miR-18-3p	1255	1258
ENSSSCG00000000029|ENSSSCT00000000030|5|SCUBE1|3109485|3114315	miR-25-5p	1271	1277
ENSSSCG00000000029|ENSSSCT00000000030|5|SCUBE1|3109485|3114315	miR-LLT10	1846	288246818653162
ENSSSCG00000000033|ENSSSCT00000000035|5|TSPO|3145792|3146012	miR-LLT11	75	69
ENSSSCG00000000035|ENSSSCT00000000037|5|TTLL1|3250222|3250371	miR-LLT7	23	39
ENSSSCG00000000036|ENSSSCT00000000038|5|PACSIN2|3357031|3358774	miR-10-5p	78	1162
ENSSSCG00000000036|ENSSSCT00000000038|5|PACSIN2|3357031|3358774	miR-21-3p	252	265
ENSSSCG00000000036|ENSSSCT00000000038|5|PACSIN2|3357031|3358774	miR-8-3p	599	31620
ENSSSCG00000000036|ENSSSCT00000000038|5|PACSIN2|3357031|3358774	miR-LLT11	1123	3251120
ENSSSCG00000000037|ENSSSCT00000000039|5|ARFGAP3|3496973|3498052	miR-16-3p	1	7
ENSSSCG00000000037|ENSSSCT00000000039|5|ARFGAP3|3496973|3498052	miR-25-5p	6	6
ENSSSCG00000000038|ENSSSCT00000000040|5|CYB5R3|3627187|3628216	miR-15-5p	494	494
ENSSSCG00000000038|ENSSSCT00000000040|5|CYB5R3|3627187|3628216	miR-16-3p	58	71288
ENSSSCG00000000038|ENSSSCT00000000040|5|CYB5R3|3627187|3628216	miR-25-5p	107	11
ENSSSCG00000000038|ENSSSCT00000000040|5|CYB5R3|3627187|3628216	miR-3-3p	574	140
ENSSSCG00000000038|ENSSSCT00000000040|5|CYB5R3|3627187|3628216	miR-LLT1	307	312
ENSSSCG00000000038|ENSSSCT00000000040|5|CYB5R3|3627187|3628216	miR-LLT8	274	288
ENSSSCG00000000039|ENSSSCT00000000041|5|POLDIP3|3534261|3534832	miR-13-5p	84	80
ENSSSCG00000000040|ENSSSCT00000000042|5|SEPT3|3720033|3721328	miR-LLT11	1131	1134,92
ENSSSCG00000000042|ENSSSCT00000000046|5||3765982|3766595	miR-16-3p	128	83
ENSSSCG00000000042|ENSSSCT00000000046|5||3765982|3766595	miR-19-5p	367	366
ENSSSCG00000000042|ENSSSCT00000000046|5||3765982|3766595	miR-25-5p	121	135
ENSSSCG00000000042|ENSSSCT00000000046|5||3765982|3766595	miR-8-3p	60	64541
ENSSSCG00000000046|ENSSSCT00000000051|5|CYP2D6|3810426|3810498	miR-LLT11	5	2
ENSSSCG00000000061|ENSSSCT00000000067|5|PMM1|4347286|4347697	miR-16-3p	291	203291
ENSSSCG00000000061|ENSSSCT00000000067|5|PMM1|4347286|4347697	miR-6-5p	290	292
ENSSSCG00000000061|ENSSSCT00000000067|5|PMM1|4347286|4347697	miR-LLT11	185	140
ENSSSCG00000000061|ENSSSCT00000000067|5|PMM1|4347286|4347697	miR-LLT3	254	252
ENSSSCG00000000061|ENSSSCT00000000067|5|PMM1|4347286|4347697	miR-LLT6	262	259
ENSSSCG00000000062|ENSSSCT00000000068|5|CSDC2|4348950|4349599	miR-13-5p	87	417
ENSSSCG00000000062|ENSSSCT00000000068|5|CSDC2|4348950|4349599	miR-LLT11	480	497607459
ENSSSCG00000000062|ENSSSCT00000000068|5|CSDC2|4348950|4349599	miR-LLT7	473	146
ENSSSCG00000000063|ENSSSCT00000000069|5|POLR3H|4384726|4386539	miR-19-5p	1404	1741
ENSSSCG00000000063|ENSSSCT00000000069|5|POLR3H|4384726|4386539	miR-3-3p	435	435
ENSSSCG00000000063|ENSSSCT00000000069|5|POLR3H|4384726|4386539	miR-8-3p	1674	746
ENSSSCG00000000063|ENSSSCT00000000069|5|POLR3H|4384726|4386539	miR-LLT10	1672	1740930
ENSSSCG00000000064|ENSSSCT00000000070|5|ACO2|4384587|4386242	miR-16-3p	725	11
ENSSSCG00000000064|ENSSSCT00000000070|5|ACO2|4384587|4386242	miR-LLT8	1069	1065
ENSSSCG00000000066|ENSSSCT00000000072|5|L3MBTL2|4528777|4533521	miR-16-3p	2334	2960
ENSSSCG00000000066|ENSSSCT00000000072|5|L3MBTL2|4528777|4533521	miR-LLT11	4054	4053,3616,850,3980,183,1,4347
ENSSSCG00000000080|ENSSSCT00000000086|5|GRAP2|5668592|5669498	miR-LLT11	580	577
ENSSSCG00000000080|ENSSSCT00000000086|5|GRAP2|5668592|5669498	miR-LLT7	474	694
ENSSSCG00000000082|ENSSSCT00000000088|5|CACNA1I|5904370;5901323	miR-13-5p	534	405
ENSSSCG00000000082|ENSSSCT00000000088|5|CACNA1I|5904370;5901323	miR-22-3p	421	425
ENSSSCG00000000082|ENSSSCT00000000088|5|CACNA1I|5904370;5901323	miR-3-3p	476	234
ENSSSCG00000000082|ENSSSCT00000000088|5|CACNA1I|5904370;5901323	miR-LLT9	531	532181
ENSSSCG00000000083|ENSSSCT00000000089|5|RPS19BP1|6038099|6038546	miR-3-3p	70	70
ENSSSCG00000000083|ENSSSCT00000000089|5|RPS19BP1|6038099|6038546	miR-LLT8	311	209
ENSSSCG00000000087|ENSSSCT00000000093|5|TAB1|6123122|6123612	miR-LLT11	110	118
ENSSSCG00000000087|ENSSSCT00000000093|5|TAB1|6123122|6123612	miR-LLT8	106	115
ENSSSCG00000000091|ENSSSCT00000000097|5|APOBEC3F|6376060|6377382	miR-7-5p	1198	1214
ENSSSCG00000000093|ENSSSCT00000000099|5|DNAL4|6493349|6494212	miR-21-3p	499	502637
ENSSSCG00000000093|ENSSSCT00000000099|5|DNAL4|6493349|6494212	miR-LLT11	490	495145457
ENSSSCG00000000093|ENSSSCT00000000099|5|DNAL4|6493349|6494212	miR-LLT7	267	481347
ENSSSCG00000000093|ENSSSCT00000000099|5|DNAL4|6493349|6494212	miR-LLT8	268	136525
ENSSSCG00000000093|ENSSSCT00000000099|5|DNAL4|6493349|6494212	miR-LLT9	9	7
ENSSSCG00000000107|ENSSSCT00000022980|5|CSNK1E|6896180;6895708|6896248;6896177	miR-14-5p	114	112
ENSSSCG00000000107|ENSSSCT00000022980|5|CSNK1E|6896180;6895708|6896248;6896177	miR-3-3p	271	275
ENSSSCG00000000107|ENSSSCT00000022980|5|CSNK1E|6896180;6895708|6896248;6896177	miR-5-3p	501	509
ENSSSCG00000000107|ENSSSCT00000022980|5|CSNK1E|6896180;6895708|6896248;6896177	miR-8-3p	501	505,55
ENSSSCG00000000107|ENSSSCT00000022980|5|CSNK1E|6896180;6895708|6896248;6896177	miR-LLT11	140	136
ENSSSCG00000000111|ENSSSCT00000000117|5|BAIAP2L2|7199157|7199589	miR-11-5p	100	99
ENSSSCG00000000111|ENSSSCT00000000117|5|BAIAP2L2|7199157|7199589	miR-23-5p	101	99
ENSSSCG00000000114|ENSSSCT00000000120|5|PICK1|7208088|7208879	miR-16-3p	345	418
ENSSSCG00000000114|ENSSSCT00000000120|5|PICK1|7208088|7208879	miR-6-5p	99	100
ENSSSCG00000000114|ENSSSCT00000000120|5|PICK1|7208088|7208879	miR-LLT1	13	13
ENSSSCG00000000114|ENSSSCT00000000120|5|PICK1|7208088|7208879	miR-LLT11	218	218483
ENSSSCG00000000114|ENSSSCT00000000120|5|PICK1|7208088|7208879	miR-LLT7	328	342
ENSSSCG00000000115|ENSSSCT00000000121|5|SOX10|7298824|7299054	miR-13-5p	47	26
ENSSSCG00000000115|ENSSSCT00000000121|5|SOX10|7298824|7299054	miR-16-3p	40	52
ENSSSCG00000000115|ENSSSCT00000000121|5|SOX10|7298824|7299054	miR-6-5p	47	53
ENSSSCG00000000115|ENSSSCT00000000121|5|SOX10|7298824|7299054	miR-LLT11	24	29,48
ENSSSCG00000000117|ENSSSCT00000000123|5||7390413|7390994	miR-24-3p	334	332
ENSSSCG00000000117|ENSSSCT00000000123|5||7390413|7390994	miR-LLT9	158	187
ENSSSCG00000000119|ENSSSCT00000000125|5|EIF3L|7465989|7466165	miR-22-3p	57	79
ENSSSCG00000000120|ENSSSCT00000000126|5|ANKRD54|7512759|7513808	miR-13-5p	271	274
ENSSSCG00000000120|ENSSSCT00000000126|5|ANKRD54|7512759|7513808	miR-LLT11	70	249500
ENSSSCG00000000120|ENSSSCT00000000126|5|ANKRD54|7512759|7513808	miR-LLT8	30	65581
ENSSSCG00000000124|ENSSSCT00000000130|GL893616.2||17984|18187	miR-3-3p	148	151
ENSSSCG00000000124|ENSSSCT00000000130|GL893616.2||17984|18187	miR-LLT11	50	52
ENSSSCG00000000125|ENSSSCT00000000131|5|LGALS1|7642312|7642368	miR-LLT8	6	2
ENSSSCG00000000130|ENSSSCT00000000136|5|CYTH4|8072167|8074090	miR-17-5p	1680	17811680
ENSSSCG00000000130|ENSSSCT00000000136|5|CYTH4|8072167|8074090	miR-LLT11	1794	17944381216559
ENSSSCG00000000133|ENSSSCT00000000139|5|TST|8358804|8358974	miR-16-3p	14	6
ENSSSCG00000000133|ENSSSCT00000000139|5|TST|8358804|8358974	miR-17-5p	1	1
ENSSSCG00000000133|ENSSSCT00000000139|5|TST|8358804|8358974	miR-3-3p	54	49
ENSSSCG00000000138|ENSSSCT00000000144|5|PVALB|8572913|8573107	miR-LLT11	19	34
ENSSSCG00000000139|ENSSSCT00000000145|5|IFT27|8616025|8616175	miR-13-5p	5	4
ENSSSCG00000000142|ENSSSCT00000000148|5|FOXRED2|8933355|8937001	miR-16-3p	1250	560
ENSSSCG00000000144|ENSSSCT00000000150|5|TXN2|9009801|9010837	miR-3-3p	172	172
ENSSSCG00000000144|ENSSSCT00000000150|5|TXN2|9009801|9010837	miR-LLT11	638	149,638,8,790
ENSSSCG00000000144|ENSSSCT00000000150|5|TXN2|9009801|9010837	miR-LLT8	76	91
ENSSSCG00000000156|ENSSSCT00000000164|5|FBXO7|12291435|12291738	miR-3-3p	171	172
ENSSSCG00000000158|ENSSSCT00000000167|5|RTCB|12392077|12393033	miR-LLT5	417	424
ENSSSCG00000000160|ENSSSCT00000000169|5|PRDM4|12453761|12455111	miR-4-3p	1005	1007
ENSSSCG00000000161|ENSSSCT00000000170|5|PWP1|12488880|12489125	miR-3-3p	134	37
ENSSSCG00000000175|ENSSSCT00000000184|5||15129052|15131347	miR-17-5p	893	899
ENSSSCG00000000175|ENSSSCT00000000184|5||15129052|15131347	miR-LLT10	394	408
ENSSSCG00000000175|ENSSSCT00000000184|5||15129052|15131347	miR-LLT7	1529	21541533
ENSSSCG00000000176|ENSSSCT00000000185|5|CACNB3|15180960|15182025	miR-16-3p	113	122
ENSSSCG00000000176|ENSSSCT00000000185|5|CACNB3|15180960|15182025	miR-LLT11	105	104
ENSSSCG00000000176|ENSSSCT00000000185|5|CACNB3|15180960|15182025	miR-LLT7	175	98
ENSSSCG00000000181|ENSSSCT00000000190|5|RND1|15325817|15326676	miR-LLT7	237	237
ENSSSCG00000000185|ENSSSCT00000000195|5|PRKAG1|15443377|15444012	miR-LLT11	302	320216
ENSSSCG00000000188|ENSSSCT00000000199|5|DHH|15473753|15473830	miR-16-3p	1	12
ENSSSCG00000000188|ENSSSCT00000000199|5|DHH|15473753|15473830	miR-25-5p	12	11
ENSSSCG00000000189|ENSSSCT00000000200|5|LMBR1L|15480545|15481100	miR-LLT1	58	59
ENSSSCG00000000191|ENSSSCT00000000204|5|KMT2D|15522658|15525511	miR-8-3p	1409	140910951170113
ENSSSCG00000000191|ENSSSCT00000000204|5|KMT2D|15522658|15525511	miR-LLT7	996	1485
ENSSSCG00000000195|ENSSSCT00000000208|5|PRPH|15694890|15695232	miR-13-5p	150	151
ENSSSCG00000000195|ENSSSCT00000000208|5|PRPH|15694890|15695232	miR-LLT7	160	160
ENSSSCG00000000197|ENSSSCT00000000210|5|C1QL4|15715140|15715417	miR-19-5p	139	148
ENSSSCG00000000197|ENSSSCT00000000210|5|C1QL4|15715140|15715417	miR-LLT10	197	201
ENSSSCG00000000197|ENSSSCT00000000210|5|C1QL4|15715140|15715417	miR-LLT9	18	34,11
ENSSSCG00000000206|ENSSSCT00000000219|5|FAIM2|16176274|16179708	miR-19-5p	494	4931991
ENSSSCG00000000206|ENSSSCT00000000219|5|FAIM2|16176274|16179708	miR-LLT11	1070	1067,1018,938,115,88
ENSSSCG00000000209|ENSSSCT00000000223|5|NCKAP5L|16247101|16247794	miR-16-3p	51	49142
ENSSSCG00000000209|ENSSSCT00000000223|5|NCKAP5L|16247101|16247794	miR-21-3p	470	158477
ENSSSCG00000000209|ENSSSCT00000000223|5|NCKAP5L|16247101|16247794	miR-LLT11	272	282608
ENSSSCG00000000209|ENSSSCT00000000223|5|NCKAP5L|16247101|16247794	miR-LLT8	381	275
ENSSSCG00000000211|ENSSSCT00000000226|5|AQP5|16079293|16079851	miR-14-5p	277	286
ENSSSCG00000000211|ENSSSCT00000000226|5|AQP5|16079293|16079851	miR-15-5p	188	176
ENSSSCG00000000211|ENSSSCT00000000226|5|AQP5|16079293|16079851	miR-3-3p	85	103
ENSSSCG00000000211|ENSSSCT00000000226|5|AQP5|16079293|16079851	miR-5-3p	186	186
ENSSSCG00000000211|ENSSSCT00000000226|5|AQP5|16079293|16079851	miR-8-3p	182	182
ENSSSCG00000000211|ENSSSCT00000000226|5|AQP5|16079293|16079851	miR-LLT1	171	167
ENSSSCG00000000211|ENSSSCT00000000226|5|AQP5|16079293|16079851	miR-LLT11	330	334
ENSSSCG00000000211|ENSSSCT00000000226|5|AQP5|16079293|16079851	miR-LLT7	75	333
ENSSSCG00000000214|ENSSSCT00000000229|5|GPD1|16330758|16331394	miR-LLT11	609	610
ENSSSCG00000000216|ENSSSCT00000000232|5||16354868|16356925	miR-LLT11	322	32150015501806
ENSSSCG00000000216|ENSSSCT00000000232|5||16354868|16356925	miR-LLT8	97	98,43,1803
ENSSSCG00000000223|ENSSSCT00000000240|5||17315117|17315571	miR-23-5p	65	67
ENSSSCG00000000223|ENSSSCT00000000240|5||17315117|17315571	miR-LLT10	173	173
ENSSSCG00000000224|ENSSSCT00000000241|5|SMAGP|17309510|17310089	miR-8-3p	2	97,4
ENSSSCG00000000232|ENSSSCT00000000251|5|ACVRL1|17869160|17871426	miR-16-3p	113	123275
ENSSSCG00000000232|ENSSSCT00000000251|5|ACVRL1|17869160|17871426	miR-25-5p	127	127
ENSSSCG00000000232|ENSSSCT00000000251|5|ACVRL1|17869160|17871426	miR-3-3p	123	136
ENSSSCG00000000232|ENSSSCT00000000251|5|ACVRL1|17869160|17871426	miR-LLT7	1627	1882441877
ENSSSCG00000000233|ENSSSCT00000000252|5|ACVR1B|17935214|17938189	miR-1-5p	793	8022495
ENSSSCG00000000233|ENSSSCT00000000252|5|ACVR1B|17935214|17938189	miR-14-5p	2198	2196460
ENSSSCG00000000233|ENSSSCT00000000252|5|ACVR1B|17935214|17938189	miR-16-3p	88	4439
ENSSSCG00000000233|ENSSSCT00000000252|5|ACVR1B|17935214|17938189	miR-21-3p	487	769489
ENSSSCG00000000233|ENSSSCT00000000252|5|ACVR1B|17935214|17938189	miR-LLT11	1682	1680,2432,76,2575,2128,487
ENSSSCG00000000233|ENSSSCT00000000252|5|ACVR1B|17935214|17938189	miR-LLT7	737	2765
ENSSSCG00000000234|ENSSSCT00000000253|5|GRASP|17952772|17953517	miR-11-5p	622	218609
ENSSSCG00000000234|ENSSSCT00000000253|5|GRASP|17952772|17953517	miR-15-5p	150	157
ENSSSCG00000000234|ENSSSCT00000000253|5|GRASP|17952772|17953517	miR-17-5p	136	140
ENSSSCG00000000234|ENSSSCT00000000253|5|GRASP|17952772|17953517	miR-22-3p	593	597
ENSSSCG00000000235|ENSSSCT00000000254|5|KRT82|18242660|18243790	miR-LLT7	809	804
ENSSSCG00000000239|ENSSSCT00000000258|5||18080485|18080820	miR-23-5p	22	23
ENSSSCG00000000239|ENSSSCT00000000258|5||18080485|18080820	miR-LLT11	204	204
ENSSSCG00000000239|ENSSSCT00000000258|5||18080485|18080820	miR-LLT8	41	1,45
ENSSSCG00000000240|ENSSSCT00000000259|5|KRT85|18035537|18036340	miR-LLT11	380	385165
ENSSSCG00000000245|ENSSSCT00000000264|5||18205401|18205776	miR-4-3p	210	218
ENSSSCG00000000245|ENSSSCT00000000264|5||18205401|18205776	miR-LLT8	142	69
ENSSSCG00000000248|ENSSSCT00000000267|5|KRT5|18371784|18372131	miR-3-3p	29	24
ENSSSCG00000000248|ENSSSCT00000000267|5|KRT5|18371784|18372131	miR-LLT11	171	8
ENSSSCG00000000248|ENSSSCT00000000267|5|KRT5|18371784|18372131	miR-LLT8	116	141
ENSSSCG00000000252|ENSSSCT00000000271|5|KRT8|18663339|18663515	miR-LLT7	13	9
ENSSSCG00000000252|ENSSSCT00000000271|5|KRT8|18663339|18663515	miR-LLT8	92	86
ENSSSCG00000000258|ENSSSCT00000000277|5|RARG|18846917|18848037	miR-16-3p	454	81453
ENSSSCG00000000258|ENSSSCT00000000277|5|RARG|18846917|18848037	miR-LLT9	95	96
ENSSSCG00000000262|ENSSSCT00000000281|5|SPRYD3|18900504|18901724	miR-25-5p	640	137
ENSSSCG00000000262|ENSSSCT00000000281|5|SPRYD3|18900504|18901724	miR-LLT1	467	651182
ENSSSCG00000000262|ENSSSCT00000000281|5|SPRYD3|18900504|18901724	miR-LLT2	650	650
ENSSSCG00000000262|ENSSSCT00000000281|5|SPRYD3|18900504|18901724	miR-LLT7	584	1089449
ENSSSCG00000000263|ENSSSCT00000000282|5||18901806|18902440	miR-6-5p	151	151
ENSSSCG00000000263|ENSSSCT00000000282|5||18901806|18902440	miR-LLT11	149	147
ENSSSCG00000000274|ENSSSCT00000000294|5|PCBP2|19134620|19134792	miR-LLT5	125	122
ENSSSCG00000000276|ENSSSCT00000000296|5|TARBP2|19159180|19159492	miR-3-3p	164	162
ENSSSCG00000000276|ENSSSCT00000000296|5|TARBP2|19159180|19159492	miR-6-5p	102	108
ENSSSCG00000000285|ENSSSCT00000000306|5|HOXC4|20168827|20169650	miR-LLT8	20	3
ENSSSCG00000000292|ENSSSCT00000000313|5|ZNF385A|20417579|20418686	miR-16-3p	58	513498
ENSSSCG00000000292|ENSSSCT00000000313|5|ZNF385A|20417579|20418686	miR-LLT11	526	54,27,828,534
ENSSSCG00000000292|ENSSSCT00000000313|5|ZNF385A|20417579|20418686	miR-LLT7	35	15913105
ENSSSCG00000000293|ENSSSCT00000000314|5|ITGA5|20442128|20443148	miR-LLT11	363	103515363242
ENSSSCG00000000293|ENSSSCT00000000314|5|ITGA5|20442128|20443148	miR-LLT8	978	974410464
ENSSSCG00000000297|ENSSSCT00000000318|5||20610858;20610359|20612211;20610374	miR-LLT2	899	910
ENSSSCG00000000297|ENSSSCT00000000318|5||20610858;20610359|20612211;20610374	miR-LLT8	580	213366
ENSSSCG00000000359|ENSSSCT00000000381|5|BLOC1S1|22640503|22640696	miR-LLT8	18	1
ENSSSCG00000000363|ENSSSCT00000000386|5|BMP11|22678686|22681713	miR-LLT1	157	158
ENSSSCG00000000368|ENSSSCT00000000391|5|MMP19|22759690|22760214	miR-LLT8	131	114
ENSSSCG00000000373|ENSSSCT00000000398|5|CDK2|22946472|22946754	miR-LLT11	86	106
ENSSSCG00000000377|ENSSSCT00000000403|5||23103687|23104787	miR-LLT11	113	115,185,1
ENSSSCG00000000382|ENSSSCT00000000410|5||23249473|23250767	miR-LLT11	1140	725141004
ENSSSCG00000000382|ENSSSCT00000000410|5||23249473|23250767	miR-LLT7	1060	1077,16
ENSSSCG00000000399|ENSSSCT00000000431|5|TIMELESS|23306962|23308586	miR-19-5p	749	766
ENSSSCG00000000411|ENSSSCT00000000445|5||23970633|23974250	miR-LLT8	3453	209434561501
ENSSSCG00000000413|ENSSSCT00000000447|5||24042687|24042927	miR-11-5p	59	72
ENSSSCG00000000413|ENSSSCT00000000447|5||24042687|24042927	miR-24-3p	165	166
ENSSSCG00000000413|ENSSSCT00000000447|5||24042687|24042927	miR-LLT11	166	166
ENSSSCG00000000414|ENSSSCT00000000448|5||24105354|24105570	miR-15-5p	29	28
ENSSSCG00000000418|ENSSSCT00000000452|5|TAC3|24053787;24056135|24053787;24056427	miR-LLT7	95	96
ENSSSCG00000000419|ENSSSCT00000000453|5||24094069|24094285	miR-15-5p	29	28
ENSSSCG00000000420|ENSSSCT00000000454|5|NDUFA4L2|24164281|24164957	miR-LLT11	52	494,53,159
ENSSSCG00000000420|ENSSSCT00000000454|5|NDUFA4L2|24164281|24164957	miR-LLT7	602	605
ENSSSCG00000000423|ENSSSCT00000000457|5||24352306|24353178	miR-LLT7	668	200376
ENSSSCG00000000423|ENSSSCT00000000457|5||24352306|24353178	miR-LLT8	607	608616298533
ENSSSCG00000000424|ENSSSCT00000000458|5||24281438|24281663	miR-LLT8	71	69
ENSSSCG00000000433|ENSSSCT00000000467|JH118928.1|B4GALNT1|33838|34209	miR-LLT4	133	136
ENSSSCG00000000433|ENSSSCT00000000467|JH118928.1|B4GALNT1|33838|34209	miR-LLT8	201	340
ENSSSCG00000000433|ENSSSCT00000000467|JH118928.1|B4GALNT1|33838|34209	miR-LLT9	313	316
ENSSSCG00000000437|ENSSSCT00000000472|5||24835034|24838369	miR-1-5p	836	847
ENSSSCG00000000437|ENSSSCT00000000472|5||24835034|24838369	miR-6-5p	2812	2819
ENSSSCG00000000437|ENSSSCT00000000472|5||24835034|24838369	miR-LLT10	949	1214
ENSSSCG00000000437|ENSSSCT00000000472|5||24835034|24838369	miR-LLT7	2933	15742934
ENSSSCG00000000443|ENSSSCT00000000478|5|GLI1|24834493|24835502	miR-7-5p	521	523
ENSSSCG00000000449|ENSSSCT00000000484|5||24734078|24734737	miR-LLT11	232	135237
ENSSSCG00000000449|ENSSSCT00000000484|5||24734078|24734737	miR-LLT7	215	138,64
ENSSSCG00000000583|ENSSSCT00000000627|5|PYROXD1|55270409|55272900	miR-LLT11	2163	2164
ENSSSCG00000000604|ENSSSCT00000000649|5|ARHGDIB|60986806|60987579	miR-13-5p	68	5,66
ENSSSCG00000000604|ENSSSCT00000000649|5|ARHGDIB|60986806|60987579	miR-LLT7	63	66
ENSSSCG00000000634|ENSSSCT00000000681|5|STYK1|64142015|64143261	miR-LLT1	556	555
ENSSSCG00000000645|ENSSSCT00000000696|5|GABARAPL1|64630478|64631775	miR-8-3p	1	7593
ENSSSCG00000000645|ENSSSCT00000000696|5|GABARAPL1|64630478|64631775	miR-LLT7	506	507
ENSSSCG00000000645|ENSSSCT00000000696|5|GABARAPL1|64630478|64631775	miR-LLT8	909	910
ENSSSCG00000000647|ENSSSCT00000000698|5|OLR1|64579163|64580784	miR-LLT11	834	832818
ENSSSCG00000000662|ENSSSCT00000000718|5|M6PR|65378672|65380141	miR-LLT8	14	10
ENSSSCG00000000672|ENSSSCT00000000728|5|CLSTN3|65926389|65927193	miR-7-5p	590	577
ENSSSCG00000000672|ENSSSCT00000000728|5|CLSTN3|65926389|65927193	miR-LLT1	583	584,42
ENSSSCG00000000672|ENSSSCT00000000728|5|CLSTN3|65926389|65927193	miR-LLT11	502	11513
ENSSSCG00000000672|ENSSSCT00000000728|5|CLSTN3|65926389|65927193	miR-LLT2	571	570
ENSSSCG00000000672|ENSSSCT00000000728|5|CLSTN3|65926389|65927193	miR-LLT7	17	1286
ENSSSCG00000000672|ENSSSCT00000000728|5|CLSTN3|65926389|65927193	miR-LLT8	285	253,5,286
ENSSSCG00000000680|ENSSSCT00000000741|5|GPR162|66320127|66320356	miR-LLT11	138	135
ENSSSCG00000000682|ENSSSCT00000000743|5|GNB3|66299162|66299664	miR-LLT11	89	85
ENSSSCG00000000683|ENSSSCT00000000744|5|CDCA3|66297209|66297372	miR-13-5p	54	56
ENSSSCG00000000683|ENSSSCT00000000744|5|CDCA3|66297209|66297372	miR-LLT10	76	73
ENSSSCG00000000683|ENSSSCT00000000744|5|CDCA3|66297209|66297372	miR-LLT7	56	90
ENSSSCG00000000684|ENSSSCT00000000745|5|USP5|66279242|66279787	miR-LLT10	292	287
ENSSSCG00000000685|ENSSSCT00000000746|5|TPI1|66274876|66275350	miR-13-5p	276	138
ENSSSCG00000000685|ENSSSCT00000000746|5|TPI1|66274876|66275350	miR-16-3p	398	93
ENSSSCG00000000685|ENSSSCT00000000746|5|TPI1|66274876|66275350	miR-6-5p	400	94
ENSSSCG00000000685|ENSSSCT00000000746|5|TPI1|66274876|66275350	miR-LLT8	2	1
ENSSSCG00000000687|ENSSSCT00000000748|5|CD4|66326563;66326971|66326692;66328020	miR-1-5p	101	723
ENSSSCG00000000687|ENSSSCT00000000748|5|CD4|66326563;66326971|66326692;66328020	miR-16-3p	31	32
ENSSSCG00000000687|ENSSSCT00000000749|5|CD4|66326563;66326971|66326692;66328020	miR-1-5p	101	723
ENSSSCG00000000687|ENSSSCT00000000749|5|CD4|66326563;66326971|66326692;66328020	miR-16-3p	31	32
ENSSSCG00000000690|ENSSSCT00000000752|5||66390502;66391034|66390526;66391594	miR-13-5p	116	371260
ENSSSCG00000000690|ENSSSCT00000000752|5||66390502;66391034|66390526;66391594	miR-LLT7	366	452369
ENSSSCG00000000690|ENSSSCT00000000752|5||66390502;66391034|66390526;66391594	miR-LLT8	443	105,62
ENSSSCG00000000691|ENSSSCT00000000753|5||66405472|66406302	miR-13-5p	487	3
ENSSSCG00000000691|ENSSSCT00000000753|5||66405472|66406302	miR-LLT11	405	402
ENSSSCG00000000691|ENSSSCT00000000753|5||66405472|66406302	miR-LLT9	407	406552
ENSSSCG00000000692|ENSSSCT00000000754|5|PIANP|66550252|66551473	miR-14-5p	511	508
ENSSSCG00000000692|ENSSSCT00000000754|5|PIANP|66550252|66551473	miR-8-3p	79	935,78
ENSSSCG00000000692|ENSSSCT00000000754|5|PIANP|66550252|66551473	miR-LLT11	854	857359
ENSSSCG00000000692|ENSSSCT00000000754|5|PIANP|66550252|66551473	miR-LLT8	483	37964662
ENSSSCG00000000693|ENSSSCT00000000755|5|NCAPD2|66443574|66443844	miR-LLT11	11	8
ENSSSCG00000000694|ENSSSCT00000000756|5|GAPDH|66449308|66449511	miR-LLT11	96	111
ENSSSCG00000000696|ENSSSCT00000000758|5|NOP2|66463609|66463719	miR-8-3p	11	25
ENSSSCG00000000700|ENSSSCT00000000762|5|ACRBP|66530424|66530648	miR-LLT11	11	10
ENSSSCG00000000700|ENSSSCT00000000762|5|ACRBP|66530424|66530648	miR-LLT8	1	2
ENSSSCG00000000705|ENSSSCT00000000767|5|CD27|66658752|66659118	miR-20-3p	299	301
ENSSSCG00000000705|ENSSSCT00000000767|5|CD27|66658752|66659118	miR-8-3p	259	262
ENSSSCG00000000706|ENSSSCT00000000768|5|LTBR|66732882|66733544	miR-14-5p	75	72
ENSSSCG00000000706|ENSSSCT00000000768|5|LTBR|66732882|66733544	miR-LLT8	191	311191
ENSSSCG00000000709|ENSSSCT00000000772|5|PLEKHG6|66793345|66793882	miR-LLT11	94	347
ENSSSCG00000000713|ENSSSCT00000000776|5|ANO2|67262222|67262864	miR-LLT11	305	308357
ENSSSCG00000000730|ENSSSCT00000000793|5|PRMT8|68942252|68945748	miR-LLT7	617	61313518961315
ENSSSCG00000000735|ENSSSCT00000000798|5|TSPAN9|69219130|69222371	miR-1-5p	2618	2633
ENSSSCG00000000735|ENSSSCT00000000798|5|TSPAN9|69219130|69222371	miR-16-3p	1536	51
ENSSSCG00000000735|ENSSSCT00000000798|5|TSPAN9|69219130|69222371	miR-LLT7	1817	1818,93,2908
ENSSSCG00000000736|ENSSSCT00000000799|5|TEAD4|69417021|69418515	miR-16-3p	859	859
ENSSSCG00000000736|ENSSSCT00000000800|5|TEAD4|69417021|69418515	miR-16-3p	859	859
ENSSSCG00000000738|ENSSSCT00000000802|5|RHNO1|69526435|69527559	miR-1-5p	480	480
ENSSSCG00000000739|ENSSSCT00000000803|5|FOXM1|69548992|69549919	miR-13-5p	582	155
ENSSSCG00000000739|ENSSSCT00000000803|5|FOXM1|69548992|69549919	miR-3-3p	40	39
ENSSSCG00000000739|ENSSSCT00000000803|5|FOXM1|69548992|69549919	miR-LLT11	99	24556
ENSSSCG00000000742|ENSSSCT00000000806|5|ITFG2|69578548|69580166	miR-3-3p	730	739
ENSSSCG00000000743|ENSSSCT00000000807|5|FKBP4|69599776|69600444	miR-11-5p	151	152
ENSSSCG00000000743|ENSSSCT00000000807|5|FKBP4|69599776|69600444	miR-LLT11	541	552,1,530
ENSSSCG00000000749|ENSSSCT00000000813|5|SLC6A12|69838027|69838918	miR-8-3p	547	545
ENSSSCG00000000749|ENSSSCT00000000813|5|SLC6A12|69838027|69838918	miR-LLT8	54	62812369
ENSSSCG00000000760|ENSSSCT00000000824|5|LRTM2|70968132|70969835	miR-17-5p	915	19
ENSSSCG00000000760|ENSSSCT00000000824|5|LRTM2|70968132|70969835	miR-4-3p	562	571
ENSSSCG00000000760|ENSSSCT00000000824|5|LRTM2|70968132|70969835	miR-6-5p	907	908
ENSSSCG00000000760|ENSSSCT00000000824|5|LRTM2|70968132|70969835	miR-7-5p	302	298
ENSSSCG00000000760|ENSSSCT00000000824|5|LRTM2|70968132|70969835	miR-LLT11	40	49,11,576
ENSSSCG00000000767|ENSSSCT00000000831|5|ATP6V1E1|72025379|72025942	miR-LLT11	251	262495
ENSSSCG00000000804|ENSSSCT00000000873|5|ANO6|79216925|79217840	miR-17-5p	616	615
ENSSSCG00000000843|ENSSSCT00000000917|5|TXNRD1|83699716|83701655	miR-16-3p	1580	1592
ENSSSCG00000000843|ENSSSCT00000000917|5|TXNRD1|83699716|83701655	miR-LLT10	480	484
ENSSSCG00000000852|ENSSSCT00000000929|5||84229874;	miR-LLT7	802	817
ENSSSCG00000000854|ENSSSCT00000000931|5||84422312;84425007	miR-LLT7	416	421
ENSSSCG00000000884|ENSSSCT00000000968|5|APAF1|89443105|89445161	miR-LLT7	1021	1022
ENSSSCG00000000921|ENSSSCT00000001005|5||97776303|97779260	miR-17-5p	1635	1636
ENSSSCG00000000948|ENSSSCT00000001037|5|SYT1|106815515|106818293	miR-LLT11	1777	1782,72
ENSSSCG00000000950|ENSSSCT00000001039|5|E2F7|109287827|109290485	miR-16-3p	1938	1938
ENSSSCG00000000955|ENSSSCT00000001044|5|TBC1D22A|111953|112024	miR-6-5p	27	30
ENSSSCG00000000959|ENSSSCT00000001048|5||110348375|110349697	miR-16-3p	1197	1005
ENSSSCG00000000959|ENSSSCT00000001048|5||110348375|110349697	miR-LLT1	509	233
ENSSSCG00000000959|ENSSSCT00000001048|5||110348375|110349697	miR-LLT7	172	407
ENSSSCG00000000964|ENSSSCT00000001054|5|LMF2|110541988|110542496	miR-LLT1	356	366477
ENSSSCG00000000964|ENSSSCT00000001054|5|LMF2|110541988|110542496	miR-LLT8	220	289161
ENSSSCG00000000965|ENSSSCT00000001055|5|NCAPH2|110557399|110559548	miR-13-5p	972	808
ENSSSCG00000000965|ENSSSCT00000001055|5|NCAPH2|110557399|110559548	miR-14-5p	891	895
ENSSSCG00000000965|ENSSSCT00000001055|5|NCAPH2|110557399|110559548	miR-16-3p	1610	2119
ENSSSCG00000000965|ENSSSCT00000001055|5|NCAPH2|110557399|110559548	miR-25-5p	1028	18641029
ENSSSCG00000000965|ENSSSCT00000001055|5|NCAPH2|110557399|110559548	miR-3-3p	894	900
ENSSSCG00000000966|ENSSSCT00000001056|5|SCO2|110557622|110557664	miR-9-5p	15	12
ENSSSCG00000000966|ENSSSCT00000001056|5|SCO2|110557622|110557664	miR-LLT3	16	13
ENSSSCG00000000968|ENSSSCT00000001058|5|SBF1|110498108|110498182	miR-17-5p	1	5
ENSSSCG00000000968|ENSSSCT00000001058|5|SBF1|110498108|110498182	miR-19-5p	10	12
ENSSSCG00000000968|ENSSSCT00000001058|5|SBF1|110498108|110498182	miR-25-5p	2	3
ENSSSCG00000000968|ENSSSCT00000001058|5|SBF1|110498108|110498182	miR-LLT1	30	26
ENSSSCG00000000968|ENSSSCT00000001058|5|SBF1|110498108|110498182	miR-LLT7	24	39
ENSSSCG00000000970|ENSSSCT00000001060|5|PPP6R2|110496733|110497384	miR-3-3p	397	411375
ENSSSCG00000000970|ENSSSCT00000001060|5|PPP6R2|110496733|110497384	miR-6-5p	542	198
ENSSSCG00000000971|ENSSSCT00000001061|5||110667742|110668163	miR-10-5p	8	371
ENSSSCG00000000971|ENSSSCT00000001061|5||110667742|110668163	miR-13-5p	370	369
ENSSSCG00000000971|ENSSSCT00000001061|5||110667742|110668163	miR-14-5p	293	289
ENSSSCG00000000971|ENSSSCT00000001061|5||110667742|110668163	miR-16-3p	338	353334
ENSSSCG00000000971|ENSSSCT00000001061|5||110667742|110668163	miR-LLT11	104	104
ENSSSCG00000000971|ENSSSCT00000001061|5||110667742|110668163	miR-LLT9	109	110
ENSSSCG00000000973|ENSSSCT00000001063|5|SELO|110690389|110690694	miR-13-5p	157	285
ENSSSCG00000000973|ENSSSCT00000001063|5|SELO|110690389|110690694	miR-14-5p	29	26
ENSSSCG00000000973|ENSSSCT00000001063|5|SELO|110690389|110690694	miR-16-3p	153	154
ENSSSCG00000000973|ENSSSCT00000001063|5|SELO|110690389|110690694	miR-25-5p	146	155
ENSSSCG00000000973|ENSSSCT00000001063|5|SELO|110690389|110690694	miR-LLT11	241	143
ENSSSCG00000000974|ENSSSCT00000001064|5|TRABD|110708310|110709424	miR-1-5p	623	624
ENSSSCG00000000974|ENSSSCT00000001064|5|TRABD|110708310|110709424	miR-10-5p	670	10
ENSSSCG00000000974|ENSSSCT00000001064|5|TRABD|110708310|110709424	miR-16-3p	624	631
ENSSSCG00000000974|ENSSSCT00000001064|5|TRABD|110708310|110709424	miR-25-5p	820	837,10
ENSSSCG00000000974|ENSSSCT00000001064|5|TRABD|110708310|110709424	miR-4-3p	838	844
ENSSSCG00000000974|ENSSSCT00000001064|5|TRABD|110708310|110709424	miR-6-5p	610	86627
ENSSSCG00000000974|ENSSSCT00000001064|5|TRABD|110708310|110709424	miR-8-3p	41	41209
ENSSSCG00000000974|ENSSSCT00000001064|5|TRABD|110708310|110709424	miR-9-5p	7	51010
ENSSSCG00000000974|ENSSSCT00000001064|5|TRABD|110708310|110709424	miR-LLT7	73	97
ENSSSCG00000000975|ENSSSCT00000001065|5|PANX2|110720289|110721197	miR-1-5p	11	1
ENSSSCG00000000975|ENSSSCT00000001065|5|PANX2|110720289|110721197	miR-15-5p	789	790
ENSSSCG00000000975|ENSSSCT00000001065|5|PANX2|110720289|110721197	miR-16-3p	110	81,27
ENSSSCG00000000975|ENSSSCT00000001065|5|PANX2|110720289|110721197	miR-25-5p	13	34
ENSSSCG00000000975|ENSSSCT00000001065|5|PANX2|110720289|110721197	miR-3-3p	180	186
ENSSSCG00000000975|ENSSSCT00000001065|5|PANX2|110720289|110721197	miR-8-3p	362	362
ENSSSCG00000000975|ENSSSCT00000001065|5|PANX2|110720289|110721197	miR-LLT11	813	43,810,97,731
ENSSSCG00000000975|ENSSSCT00000001065|5|PANX2|110720289|110721197	miR-LLT3	573	572
ENSSSCG00000000975|ENSSSCT00000001065|5|PANX2|110720289|110721197	miR-LLT8	61	148715
ENSSSCG00000000978|ENSSSCT00000001068|5|MLC1|110814723|110816777	miR-16-3p	60	64651497
ENSSSCG00000000978|ENSSSCT00000001068|5|MLC1|110814723|110816777	miR-21-3p	646	940
ENSSSCG00000000978|ENSSSCT00000001068|5|MLC1|110814723|110816777	miR-25-5p	653	6537731006
ENSSSCG00000000978|ENSSSCT00000001068|5|MLC1|110814723|110816777	miR-6-5p	776	775,65
ENSSSCG00000000978|ENSSSCT00000001068|5|MLC1|110814723|110816777	miR-LLT1	362	239
ENSSSCG00000000980|ENSSSCT00000001070|5|ALG12|110955259|110956036	miR-10-5p	28	741
ENSSSCG00000000980|ENSSSCT00000001070|5|ALG12|110955259|110956036	miR-6-5p	347	360
ENSSSCG00000000980|ENSSSCT00000001070|5|ALG12|110955259|110956036	miR-LLT8	733	195
ENSSSCG00000000981|ENSSSCT00000001071|5|CRELD2|110973331|110973596	miR-24-3p	118	119
ENSSSCG00000000985|ENSSSCT00000001075|7|EXOC2|49096;48090|49130;48627	miR-10-5p	109	228
ENSSSCG00000000985|ENSSSCT00000001075|7|EXOC2|49096;48090|49130;48627	miR-16-3p	5	3
ENSSSCG00000000985|ENSSSCT00000001075|7|EXOC2|49096;48090|49130;48627	miR-21-3p	42	62
ENSSSCG00000000985|ENSSSCT00000001075|7|EXOC2|49096;48090|49130;48627	miR-25-5p	13	13
ENSSSCG00000000985|ENSSSCT00000001075|7|EXOC2|49096;48090|49130;48627	miR-6-5p	4	5
ENSSSCG00000000985|ENSSSCT00000001075|7|EXOC2|49096;48090|49130;48627	miR-9-5p	56	63
ENSSSCG00000000985|ENSSSCT00000001075|7|EXOC2|49096;48090|49130;48627	miR-LLT11	102	102
ENSSSCG00000000985|ENSSSCT00000001075|7|EXOC2|49096;48090|49130;48627	miR-LLT7	87	92
ENSSSCG00000000985|ENSSSCT00000001075|7|EXOC2|49096;48090|49130;48627	miR-LLT8	87	13
ENSSSCG00000000992|ENSSSCT00000001082|7|FOXF2|919995|920677	miR-16-3p	262	269
ENSSSCG00000000992|ENSSSCT00000001082|7|FOXF2|919995|920677	miR-6-5p	261	269
ENSSSCG00000000992|ENSSSCT00000001082|7|FOXF2|919995|920677	miR-LLT7	28	155
ENSSSCG00000000992|ENSSSCT00000001082|7|FOXF2|919995|920677	miR-LLT8	165	160
ENSSSCG00000000994|ENSSSCT00000001084|7|GMDS|1046663|1047707	miR-16-3p	861	866
ENSSSCG00000000997|ENSSSCT00000001087|7|PPP1R3G|3155320|3155711	miR-13-5p	151	133
ENSSSCG00000000997|ENSSSCT00000001087|7|PPP1R3G|3155320|3155711	miR-16-3p	148	158
ENSSSCG00000000997|ENSSSCT00000001087|7|PPP1R3G|3155320|3155711	miR-17-5p	128	130
ENSSSCG00000000997|ENSSSCT00000001087|7|PPP1R3G|3155320|3155711	miR-19-5p	202	45
ENSSSCG00000000997|ENSSSCT00000001087|7|PPP1R3G|3155320|3155711	miR-25-5p	5	350,1
ENSSSCG00000000997|ENSSSCT00000001087|7|PPP1R3G|3155320|3155711	miR-6-5p	1	9
ENSSSCG00000000999|ENSSSCT00000001090|7||3069178|3070657	miR-8-3p	1	25,5
ENSSSCG00000001000|ENSSSCT00000001092|7|ECI2|2506301|2507479	miR-24-3p	368	936
ENSSSCG00000001009|ENSSSCT00000001101|7|RIPK1|1943490|1945193	miR-6-5p	84	994
ENSSSCG00000001009|ENSSSCT00000001101|7|RIPK1|1943490|1945193	miR-8-3p	941	50
ENSSSCG00000001009|ENSSSCT00000001101|7|RIPK1|1943490|1945193	miR-LLT1	939	941
ENSSSCG00000001021|ENSSSCT00000001114|7|RREB1|4649730|4652479	miR-16-3p	878	8819911444
ENSSSCG00000001021|ENSSSCT00000001114|7|RREB1|4649730|4652479	miR-LLT1	1866	1872
ENSSSCG00000001021|ENSSSCT00000001114|7|RREB1|4649730|4652479	miR-LLT11	1445	144713071374
ENSSSCG00000001021|ENSSSCT00000001114|7|RREB1|4649730|4652479	miR-LLT3	1618	16161358
ENSSSCG00000001024|ENSSSCT00000001117|7|RIOK1|4881924|4882358	miR-21-3p	42	40
ENSSSCG00000001030|ENSSSCT00000001123|7||5420928|5422556	miR-LLT4	745	746
ENSSSCG00000001036|ENSSSCT00000001129|7|TFAP2A|7533348|7535005	miR-1-5p	87	98
ENSSSCG00000001038|ENSSSCT00000001132|7||7781191|7781632	miR-LLT7	290	295
ENSSSCG00000001046|ENSSSCT00000001140|7|NEDD9|8268049|8269942	miR-8-3p	16	130
ENSSSCG00000001050|ENSSSCT00000001144|7|EDN1|9158098|9159251	miR-6-5p	204	394
ENSSSCG00000001050|ENSSSCT00000001144|7|EDN1|9158098|9159251	miR-LLT8	186	22186676
ENSSSCG00000001053|ENSSSCT00000001147|7|TBC1D7|10026843;9976369|10026902;9976842	miR-11-5p	143	144
ENSSSCG00000001062|ENSSSCT00000001157|7|DTNBP1|12191535|12191618	miR-16-3p	1	1
ENSSSCG00000001062|ENSSSCT00000001157|7|DTNBP1|12191535|12191618	miR-LLT10	44	45
ENSSSCG00000001064|ENSSSCT00000001159|7|GMPR|12893104|12893472	miR-16-3p	117	33
ENSSSCG00000001064|ENSSSCT00000001159|7|GMPR|12893104|12893472	miR-6-5p	33	34
ENSSSCG00000001064|ENSSSCT00000001159|7|GMPR|12893104|12893472	miR-8-3p	174	134
ENSSSCG00000001091|ENSSSCT00000001187|7|KIAA0319|20533666|20536590	miR-LLT11	2316	2307
ENSSSCG00000001201|ENSSSCT00000001299|7|ZKSCAN8|23933236	miR-8-3p	469	477
ENSSSCG00000001201|ENSSSCT00000001299|7|ZKSCAN8|23933236	miR-LLT5	728	727
ENSSSCG00000001229|ENSSSCT00000001329|7|SLA-3|24683607|24684012	miR-LLT8	137	130
ENSSSCG00000001229|ENSSSCT00000001330|7|SLA-3|24683605|24684012	miR-LLT8	137	130
ENSSSCG00000001233|ENSSSCT00000001341|7|TRIM26|24818323|24820308	miR-13-5p	1756	1764425
ENSSSCG00000001233|ENSSSCT00000001341|7|TRIM26|24818323|24820308	miR-16-3p	1688	1169
ENSSSCG00000001233|ENSSSCT00000001341|7|TRIM26|24818323|24820308	miR-LLT7	1185	1198308
ENSSSCG00000001233|ENSSSCT00000001341|7|TRIM26|24818323|24820308	miR-LLT8	1189	11891631
ENSSSCG00000001236|ENSSSCT00000001347|7|TRIM40|24861123|24861738	miR-LLT7	571	581
ENSSSCG00000001236|ENSSSCT00000001347|7|TRIM40|24861123|24861738	miR-LLT8	16	16
ENSSSCG00000001239|ENSSSCT00000001352|7|ZNRD1|24996695|24996901	miR-LLT9	29	27
ENSSSCG00000001242|ENSSSCT00000001355|7|GABBR1|25235605;25237369	miR-1-5p	1127	935
ENSSSCG00000001242|ENSSSCT00000001355|7|GABBR1|25235605;25237369	miR-16-3p	1529	1528
ENSSSCG00000001242|ENSSSCT00000001355|7|GABBR1|25235605;25237369	miR-LLT3	1702	170316151830
ENSSSCG00000001242|ENSSSCT00000001355|7|GABBR1|25235605;25237369	miR-LLT7	926	111
ENSSSCG00000001245|ENSSSCT00000001359|7|ZNRD1|25156351|25156572	miR-LLT9	32	30
ENSSSCG00000001346|ENSSSCT00000001462|7|ABCF1|26813043|26813600	miR-14-5p	251	251
ENSSSCG00000001346|ENSSSCT00000001462|7|ABCF1|26813043|26813600	miR-LLT9	16	19
ENSSSCG00000001347|ENSSSCT00000001463|7|FB19|26818449|26819540	miR-1-5p	12	1
ENSSSCG00000001347|ENSSSCT00000001463|7|FB19|26818449|26819540	miR-16-3p	2	1
ENSSSCG00000001347|ENSSSCT00000001463|7|FB19|26818449|26819540	miR-25-5p	1	1
ENSSSCG00000001347|ENSSSCT00000001463|7|FB19|26818449|26819540	miR-LLT11	79	76377500
ENSSSCG00000001347|ENSSSCT00000001463|7|FB19|26818449|26819540	miR-LLT7	279	495
ENSSSCG00000001362|ENSSSCT00000001480|7|MDC1|26951456|26952053	miR-LLT7	4	10
ENSSSCG00000001362|ENSSSCT00000001480|7|MDC1|26951456|26952053	miR-LLT8	4	15
ENSSSCG00000001382|ENSSSCT00000001504|7|DDR|27112936|27113809	miR-1-5p	85	84
ENSSSCG00000001382|ENSSSCT00000001504|7|DDR|27112936|27113809	miR-13-5p	164	162
ENSSSCG00000001382|ENSSSCT00000001504|7|DDR|27112936|27113809	miR-LLT11	568	387,569,1
ENSSSCG00000001384|ENSSSCT00000001506|7|VARS2|27138439|27138751	miR-LLT11	149	167
ENSSSCG00000001390|ENSSSCT00000001513|7|SPR1|27292881|27293276	miR-LLT8	150	157
ENSSSCG00000001393|ENSSSCT00000001516|7|POU5F1|27268389|27268634	miR-11-5p	1	1
ENSSSCG00000001393|ENSSSCT00000001516|7|POU5F1|27268389|27268634	miR-LLT1	20	27,16
ENSSSCG00000001394|ENSSSCT00000001518|7|SUSC-MIC2|27227338	miR-13-5p	432	436
ENSSSCG00000001398|ENSSSCT00000001327|7|SLA-6|27606546|27606824	miR-LLT8	142	143,22
ENSSSCG00000001398|ENSSSCT00000001525|7|SLA-6|27606546|27606824	miR-LLT8	142	143,22
ENSSSCG00000001402|ENSSSCT00000001531|7|NFKBIL1|27566956|27567166	miR-LLT2	76	47133
ENSSSCG00000001402|ENSSSCT00000001531|7|NFKBIL1|27566956|27567166	miR-LLT9	153	153
ENSSSCG00000001403|ENSSSCT00000001532|7|LTA|27553711|27554271	miR-16-3p	222	222
ENSSSCG00000001408|ENSSSCT00000001539|7|AIF1|27520797|27520918	miR-17-5p	77	94
ENSSSCG00000001409|ENSSSCT00000001540|7|PRRC2A|27496024|27496088	miR-LLT7	7	8
ENSSSCG00000001411|ENSSSCT00000001547|7|APOM|27478637|27478758	miR-LLT8	1	3
ENSSSCG00000001419|ENSSSCT00000001556|7|C7H6ORF29|27853242|27853383	miR-LLT11	15	30
ENSSSCG00000001420|ENSSSCT00000001559|7|EHMT2|27834020|27834344	miR-3-3p	202	202
ENSSSCG00000001420|ENSSSCT00000001559|7|EHMT2|27834020|27834344	miR-LLT11	100	113
ENSSSCG00000001420|ENSSSCT00000001560|7|EHMT2|27834020|27834344	miR-3-3p	202	202
ENSSSCG00000001420|ENSSSCT00000001560|7|EHMT2|27834020|27834344	miR-LLT11	100	113
ENSSSCG00000001421|ENSSSCT00000001561|7|ZBTB12|27817186|27817497	miR-LLT10	75	79
ENSSSCG00000001422|ENSSSCT00000001563|7|C2|27778160|27778438	miR-LLT11	47	76
ENSSSCG00000001426|ENSSSCT00000001568|7|STK19|27744802|27745201	miR-19-5p	150	39
ENSSSCG00000001426|ENSSSCT00000001568|7|STK19|27744802|27745201	miR-20-3p	12	13
ENSSSCG00000001428|ENSSSCT00000001571|7|CYP21A2|27722776|27723304	miR-LLT9	493	503
ENSSSCG00000001433|ENSSSCT00000001579|7|PPT2|28020858|28021532	miR-LLT11	4	3295
ENSSSCG00000001433|ENSSSCT00000001579|7|PPT2|28020858|28021532	miR-LLT5	332	331159
ENSSSCG00000001433|ENSSSCT00000001579|7|PPT2|28020858|28021532	miR-LLT8	73	83,73
ENSSSCG00000001434|ENSSSCT00000001582|7|EGFL8|28025478|28025803	miR-16-3p	168	166
ENSSSCG00000001434|ENSSSCT00000001582|7|EGFL8|28025478|28025803	miR-LLT1	190	191
ENSSSCG00000001435|ENSSSCT00000001583|7|AGPAT1|28025735|28026763	miR-19-5p	329	329
ENSSSCG00000001435|ENSSSCT00000001583|7|AGPAT1|28025735|28026763	miR-LLT11	660	659149297257
ENSSSCG00000001435|ENSSSCT00000001583|7|AGPAT1|28025735|28026763	miR-LLT7	633	3632505
ENSSSCG00000001435|ENSSSCT00000001583|7|AGPAT1|28025735|28026763	miR-LLT8	675	294671141
ENSSSCG00000001436|ENSSSCT00000001585|7|RNF5|28038332|28038820	miR-17-5p	84	96
ENSSSCG00000001436|ENSSSCT00000001585|7|RNF5|28038332|28038820	miR-LLT11	6	10
ENSSSCG00000001436|ENSSSCT00000001585|7|RNF5|28038332|28038820	miR-LLT7	124	77
ENSSSCG00000001437|ENSSSCT00000001589|7|AGER|28038957|28039147	miR-LLT11	59	13
ENSSSCG00000001439|ENSSSCT00000001592|7|GPSM3|28048460|28049115	miR-LLT7	10	493513
ENSSSCG00000001439|ENSSSCT00000001592|7|GPSM3|28048460|28049115	miR-LLT8	576	111509
ENSSSCG00000001440|ENSSSCT00000001593|7|NOTCH4|28052185|28052777	miR-LLT8	324	335
ENSSSCG00000001441|ENSSSCT00000001595|7|BTNL5|28107942|28108144	miR-LLT7	2	3
ENSSSCG00000001451|ENSSSCT00000001606|7||28872393;28999339|28872463;28999575	miR-8-3p	18	17
ENSSSCG00000001470|ENSSSCT00000001634|7|SLA-DMA|29500107|29500331	miR-23-5p	119	133
ENSSSCG00000001470|ENSSSCT00000001634|7|SLA-DMA|29500107|29500331	miR-25-5p	109	106
ENSSSCG00000001470|ENSSSCT00000001634|7|SLA-DMA|29500107|29500331	miR-6-5p	104	109
ENSSSCG00000001471|ENSSSCT00000001637|7|BRD2|29528589|29529204	miR-LLT7	528	530,86
ENSSSCG00000001474|ENSSSCT00000001642|7|RXRB|29766345|29767618	miR-LLT1	229	240
ENSSSCG00000001474|ENSSSCT00000001642|7|RXRB|29766345|29767618	miR-LLT2	231	239
ENSSSCG00000001475|ENSSSCT00000001644|7|LOC100155600|29756225|29756785	miR-LLT11	13	10
ENSSSCG00000001477|ENSSSCT00000001648|7|RING1|29748103|29748413	miR-LLT11	69	81,70,48
ENSSSCG00000001477|ENSSSCT00000001648|7|RING1|29748103|29748413	miR-LLT7	264	264
ENSSSCG00000001477|ENSSSCT00000001648|7|RING1|29748103|29748413	miR-LLT8	197	204
ENSSSCG00000001486|ENSSSCT00000001658|7|LRRC1|31302525|31303934	miR-16-3p	93	100
ENSSSCG00000001499|ENSSSCT00000001671|7|DST|33750931|33751812	miR-LLT1	180	181
ENSSSCG00000001503|ENSSSCT00000001676|7|B3GALT4|34148406|34148615	miR-24-3p	153	162
ENSSSCG00000001504|ENSSSCT00000001677|7|WDR46|34148893|34149068	miR-LLT1	95	100
ENSSSCG00000001504|ENSSSCT00000001677|7|WDR46|34148893|34149068	miR-LLT2	97	99
ENSSSCG00000001510|ENSSSCT00000001683|7||34212738|34213249	miR-LLT11	303	304144238
ENSSSCG00000001516|ENSSSCT00000001689|7|BAK1|34285133|34288116	miR-1-5p	2188	2195
ENSSSCG00000001516|ENSSSCT00000001689|7|BAK1|34285133|34288116	miR-11-5p	2324	23332108
ENSSSCG00000001516|ENSSSCT00000001689|7|BAK1|34285133|34288116	miR-3-3p	1083	10882064
ENSSSCG00000001516|ENSSSCT00000001689|7|BAK1|34285133|34288116	miR-LLT11	722	719,211,34
ENSSSCG00000001517|ENSSSCT00000001690|7||34273783|34273988	miR-6-5p	1	1
ENSSSCG00000001526|ENSSSCT00000001700|7|HMGA1|34988743|34990089	miR-16-3p	77	9,76,909
ENSSSCG00000001526|ENSSSCT00000001700|7|HMGA1|34988743|34990089	miR-LLT7	533	708,1047,65
ENSSSCG00000001538|ENSSSCT00000001713|7|DEF6|36220769|36221147	miR-LLT8	6	5
ENSSSCG00000001539|ENSSSCT00000001714|7|PPARD|36141606|36143377	miR-13-5p	1496	1494
ENSSSCG00000001539|ENSSSCT00000001714|7|PPARD|36141606|36143377	miR-21-3p	855	852
ENSSSCG00000001539|ENSSSCT00000001714|7|PPARD|36141606|36143377	miR-LLT11	320	318
ENSSSCG00000001539|ENSSSCT00000001714|7|PPARD|36141606|36143377	miR-LLT7	1559	1566,14,1077
ENSSSCG00000001544|ENSSSCT00000001722|7|TEAD3|36099332|36100686	miR-13-5p	538	1077
ENSSSCG00000001544|ENSSSCT00000001722|7|TEAD3|36099332|36100686	miR-21-3p	387	392
ENSSSCG00000001544|ENSSSCT00000001722|7|TEAD3|36099332|36100686	miR-25-5p	949	387,1
ENSSSCG00000001544|ENSSSCT00000001722|7|TEAD3|36099332|36100686	miR-8-3p	1239	4611246
ENSSSCG00000001544|ENSSSCT00000001722|7|TEAD3|36099332|36100686	miR-LLT11	921	921
ENSSSCG00000001544|ENSSSCT00000001722|7|TEAD3|36099332|36100686	miR-LLT7	720	947
ENSSSCG00000001544|ENSSSCT00000001722|7|TEAD3|36099332|36100686	miR-LLT8	715	715,1
ENSSSCG00000001554|ENSSSCT00000001732|7|SRPK1|36575699|36575901	miR-3-3p	15	16
ENSSSCG00000001556|ENSSSCT00000001734|7|MAPK14|36793023|36795310	miR-LLT3	107	110721
ENSSSCG00000001562|ENSSSCT00000001741|7|KCTD20|37092270|37093046	miR-LLT8	13	33,88
ENSSSCG00000001567|ENSSSCT00000001746|7|CPNE5|37314126|37314634	miR-11-5p	107	106
ENSSSCG00000001567|ENSSSCT00000001746|7|CPNE5|37314126|37314634	miR-7-5p	178	456
ENSSSCG00000001567|ENSSSCT00000001746|7|CPNE5|37314126|37314634	miR-LLT1	106	110
ENSSSCG00000001567|ENSSSCT00000001746|7|CPNE5|37314126|37314634	miR-LLT11	56	59
ENSSSCG00000001567|ENSSSCT00000001746|7|CPNE5|37314126|37314634	miR-LLT7	154	155
ENSSSCG00000001569|ENSSSCT00000001748|7|C6orf89|37482217|37483062	miR-LLT11	329	765
ENSSSCG00000001569|ENSSSCT00000001748|7|C6orf89|37482217|37483062	miR-LLT6	282	291
ENSSSCG00000001569|ENSSSCT00000001748|7|C6orf89|37482217|37483062	miR-LLT7	329	423
ENSSSCG00000001571|ENSSSCT00000001750|7|MTCH1|37520856|37521643	miR-LLT11	357	355,38
ENSSSCG00000001573|ENSSSCT00000001752|7|PIM1|37696070|37697467	miR-16-3p	1124	1136
ENSSSCG00000001573|ENSSSCT00000001752|7|PIM1|37696070|37697467	miR-LLT1	267	255
ENSSSCG00000001577|ENSSSCT00000001756|7||37816705|37818510	miR-LLT11	321	344
ENSSSCG00000001577|ENSSSCT00000001756|7||37816705|37818510	miR-LLT8	442	492
ENSSSCG00000001596|ENSSSCT00000001776|7|MOCS1|40416828|40417635	miR-11-5p	14	26
ENSSSCG00000001596|ENSSSCT00000001776|7|MOCS1|40416828|40417635	miR-LLT8	247	252
ENSSSCG00000001597|ENSSSCT00000001777|7|LRFN2|40950463|40952915	miR-25-5p	11	14
ENSSSCG00000001597|ENSSSCT00000001777|7|LRFN2|40950463|40952915	miR-LLT8	172	6351511
ENSSSCG00000001613|ENSSSCT00000001793|7|TREML1|41752082|41752327	miR-LLT7	50	62
ENSSSCG00000001619|ENSSSCT00000001800|7|FOXP4|42086890|42088654	miR-16-3p	297	63
ENSSSCG00000001619|ENSSSCT00000001800|7|FOXP4|42086890|42088654	miR-LLT1	8	13
ENSSSCG00000001619|ENSSSCT00000001800|7|FOXP4|42086890|42088654	miR-LLT11	1093	712
ENSSSCG00000001619|ENSSSCT00000001800|7|FOXP4|42086890|42088654	miR-LLT2	8	9
ENSSSCG00000001619|ENSSSCT00000001800|7|FOXP4|42086890|42088654	miR-LLT8	301	303376675746
ENSSSCG00000001620|ENSSSCT00000001801|7|MDFI|42141254|42141932	miR-6-5p	236	239
ENSSSCG00000001620|ENSSSCT00000001801|7|MDFI|42141254|42141932	miR-LLT1	108	108
ENSSSCG00000001620|ENSSSCT00000001801|7|MDFI|42141254|42141932	miR-LLT10	188	199381
ENSSSCG00000001620|ENSSSCT00000001801|7|MDFI|42141254|42141932	miR-LLT2	399	406
ENSSSCG00000001621|ENSSSCT00000001802|7|TFEB|42165259|42165896	miR-LLT7	163	98164
ENSSSCG00000001624|ENSSSCT00000001806|7||42248626|42248961	miR-16-3p	3	1
ENSSSCG00000001624|ENSSSCT00000001806|7||42248626|42248961	miR-5-3p	70	66
ENSSSCG00000001624|ENSSSCT00000001806|7||42248626|42248961	miR-LLT5	40	39
ENSSSCG00000001646|ENSSSCT00000001830|7|GLTSCR1L|43378925|43382035	miR-16-3p	9	141788
ENSSSCG00000001646|ENSSSCT00000001830|7|GLTSCR1L|43378925|43382035	miR-LLT11	9	7,2203,80,500
ENSSSCG00000001651|ENSSSCT00000001836|7|CNPY3|43471905|43472354	miR-LLT11	158	381
ENSSSCG00000001653|ENSSSCT00000001838|7|PEX6|43489974;43488203|43490014;43488792	miR-LLT8	10	10
ENSSSCG00000001659|ENSSSCT00000001850|7|KLC4|43634484|43634915	miR-13-5p	9	8
ENSSSCG00000001659|ENSSSCT00000001850|7|KLC4|43634484|43634915	miR-3-3p	297	274
ENSSSCG00000001660|ENSSSCT00000001851|7|PTK7|43705180|43706024	miR-LLT1	669	685197
ENSSSCG00000001661|ENSSSCT00000001852|7|SRF|43721747|43724057	miR-25-5p	2114	21151121
ENSSSCG00000001661|ENSSSCT00000001852|7|SRF|43721747|43724057	miR-LLT11	653	654
ENSSSCG00000001676|ENSSSCT00000001870|7|LRRC73|44083009|44083275	miR-8-3p	85	88
ENSSSCG00000001679|ENSSSCT00000001874|7||44112974|44113930	miR-3-3p	465	460
ENSSSCG00000001686|ENSSSCT00000001882|7|YIPF3|44087684|44088029	miR-5-3p	183	181
ENSSSCG00000001686|ENSSSCT00000001882|7|YIPF3|44087684|44088029	miR-8-3p	146	160
ENSSSCG00000001686|ENSSSCT00000001882|7|YIPF3|44087684|44088029	miR-LLT8	19	19
ENSSSCG00000001688|ENSSSCT00000001884|7||44081907|44082602	miR-LLT11	573	570595
ENSSSCG00000001692|ENSSSCT00000001889|7||44224282|44224500	miR-16-3p	14	1
ENSSSCG00000001692|ENSSSCT00000001889|7||44224282|44224500	miR-8-3p	110	120158
ENSSSCG00000001692|ENSSSCT00000001889|7||44224282|44224500	miR-LLT11	10	8
ENSSSCG00000001692|ENSSSCT00000001889|7||44224282|44224500	miR-LLT8	26	27
ENSSSCG00000001696|ENSSSCT00000001895|7|MRPL14|44942222|44942587	miR-8-3p	5	7
ENSSSCG00000001697|ENSSSCT00000001896|7|TMEM63B|44981911|44982519	miR-11-5p	408	409
ENSSSCG00000001697|ENSSSCT00000001896|7|TMEM63B|44981911|44982519	miR-14-5p	217	211
ENSSSCG00000001697|ENSSSCT00000001896|7|TMEM63B|44981911|44982519	miR-LLT1	493	495
ENSSSCG00000001697|ENSSSCT00000001896|7|TMEM63B|44981911|44982519	miR-LLT8	32	17
ENSSSCG00000001700|ENSSSCT00000001899|7|SLC29A1|45101976|45104205	miR-LLT2	669	673
ENSSSCG00000001700|ENSSSCT00000001899|7|SLC29A1|45101976|45104205	miR-LLT7	1511	978
ENSSSCG00000001701|ENSSSCT00000001901|7|HSPCB|45119669|45123953	miR-1-5p	4164	39943878
ENSSSCG00000001701|ENSSSCT00000001901|7|HSPCB|45119669|45123953	miR-16-3p	3282	384335593704
ENSSSCG00000001701|ENSSSCT00000001901|7|HSPCB|45119669|45123953	miR-LLT7	3929	4041,3934,35,4259,1568
ENSSSCG00000001702|ENSSSCT00000001902|7|SLC35B2|45120502|45121132	miR-14-5p	121	121
ENSSSCG00000001702|ENSSSCT00000001902|7|SLC35B2|45120502|45121132	miR-LLT8	257	258
ENSSSCG00000001702|ENSSSCT00000001902|7|SLC35B2|45120502|45121132	miR-LLT9	428	44455
ENSSSCG00000001703|ENSSSCT00000001903|7|NFKBIE|45124044|45125640	miR-LLT7	1468	467
ENSSSCG00000001706|ENSSSCT00000001906|7|AARS2|45170562|45171127	miR-13-5p	58	291
ENSSSCG00000001706|ENSSSCT00000001906|7|AARS2|45170562|45171127	miR-LLT8	1	3
ENSSSCG00000001724|ENSSSCT00000001928|7|MEP1A|48285545|48286177	miR-LLT8	87	87
ENSSSCG00000001725|ENSSSCT00000001929|7|GPR116|48301660|48302844	miR-LLT7	11	197
ENSSSCG00000001758|ENSSSCT00000001964|7||53407680|53408426	miR-20-3p	503	501
ENSSSCG00000001758|ENSSSCT00000001964|7||53407680|53408426	miR-23-5p	272	276
ENSSSCG00000001758|ENSSSCT00000001964|7||53407680|53408426	miR-3-3p	245	263
ENSSSCG00000001761|ENSSSCT00000001968|7|IDH3A|53311339|53313739	miR-LLT11	1967	1964,34
ENSSSCG00000001762|ENSSSCT00000001970|7|CIB2|53364473|53365176	miR-16-3p	444	457471
ENSSSCG00000001762|ENSSSCT00000001970|7|CIB2|53364473|53365176	miR-6-5p	443	460
ENSSSCG00000001762|ENSSSCT00000001970|7|CIB2|53364473|53365176	miR-LLT11	185	449
ENSSSCG00000001762|ENSSSCT00000001970|7|CIB2|53364473|53365176	miR-LLT9	109	109
ENSSSCG00000001765|ENSSSCT00000001974|7|ADAMTS7|53467709|53469404	miR-25-5p	1103	1105,75
ENSSSCG00000001765|ENSSSCT00000001974|7|ADAMTS7|53467709|53469404	miR-LLT7	1456	1462
ENSSSCG00000001770|ENSSSCT00000001983|7|CTSH|53623062|53623381	miR-LLT11	58	63
ENSSSCG00000001770|ENSSSCT00000001985|7|CTSH|53624775;53623062	miR-LLT11	381	386
ENSSSCG00000001771|ENSSSCT00000001986|7|RASGRF1|53660481|53660905	miR-16-3p	316	196
ENSSSCG00000001771|ENSSSCT00000001986|7|RASGRF1|53660481|53660905	miR-7-5p	339	345
ENSSSCG00000001771|ENSSSCT00000001986|7|RASGRF1|53660481|53660905	miR-LLT11	249	334,1,253
ENSSSCG00000001771|ENSSSCT00000001986|7|RASGRF1|53660481|53660905	miR-LLT8	7	13
ENSSSCG00000001771|ENSSSCT00000001986|7|RASGRF1|53660481|53660905	miR-LLT9	268	267
ENSSSCG00000001782|ENSSSCT00000001997|7|ABHD17C|55107320|55108571	miR-25-5p	81	89
ENSSSCG00000001783|ENSSSCT00000001998|7|CEMIP|55375489|55375597	miR-LLT11	34	34
ENSSSCG00000001783|ENSSSCT00000001998|7|CEMIP|55375489|55375597	miR-LLT8	48	1
ENSSSCG00000001788|ENSSSCT00000002003|7|STARD5|55706935|55707417	miR-3-3p	223	172,1
ENSSSCG00000001792|ENSSSCT00000002008|7|EFTUD1|56443694;56449558|56443801;56449741	miR-LLT7	122	123
ENSSSCG00000001805|ENSSSCT00000002021|7|WHAMM|57596454|57596951	miR-3-3p	177	191
ENSSSCG00000001821|ENSSSCT00000002040|7|UNC45A|58576794|58577216	miR-LLT11	243	241,86,160
ENSSSCG00000001823|ENSSSCT00000002042|7|UROC1|58664556|58665410	miR-LLT11	483	326489
ENSSSCG00000001824|ENSSSCT00000002043|7|ZXDC|58702653|58706483	miR-LLT11	1516	1516188821711410
ENSSSCG00000001834|ENSSSCT00000002056|7|MFGE8|59504854|59505453	miR-12-3p	81	93
ENSSSCG00000001834|ENSSSCT00000002056|7|MFGE8|59504854|59505453	miR-14-5p	338	338
ENSSSCG00000001834|ENSSSCT00000002056|7|MFGE8|59504854|59505453	miR-LLT11	283	283341
ENSSSCG00000001834|ENSSSCT00000002056|7|MFGE8|59504854|59505453	miR-LLT7	166	563
ENSSSCG00000001847|ENSSSCT00000002070|7|MESP1|60210865|60211348	miR-LLT11	383	381
ENSSSCG00000001847|ENSSSCT00000002070|7|MESP1|60210865|60211348	miR-LLT8	45	377,12,350
ENSSSCG00000001848|ENSSSCT00000002071|7|MESP2|60234281|60234972	miR-LLT11	4	6150
ENSSSCG00000001848|ENSSSCT00000002071|7|MESP2|60234281|60234972	miR-LLT8	315	594
ENSSSCG00000001849|ENSSSCT00000002072|7|APN|60240145|60240585	miR-14-5p	62	82
ENSSSCG00000001849|ENSSSCT00000002072|7|APN|60240145|60240585	miR-16-3p	14	27
ENSSSCG00000001849|ENSSSCT00000002072|7|APN|60240145|60240585	miR-LLT11	187	184
ENSSSCG00000001849|ENSSSCT00000002072|7|APN|60240145|60240585	miR-LLT7	10	11
ENSSSCG00000001873|ENSSSCT00000002098|7||62677749|62678673	miR-20-3p	745	745
ENSSSCG00000001873|ENSSSCT00000002098|7||62677749|62678673	miR-6-5p	314	873
ENSSSCG00000001873|ENSSSCT00000002098|7||62677749|62678673	miR-LLT1	671	671843
ENSSSCG00000001873|ENSSSCT00000002098|7||62677749|62678673	miR-LLT2	582	592
ENSSSCG00000001875|ENSSSCT00000002100|7||62693089|62693384	miR-13-5p	7	5
ENSSSCG00000001875|ENSSSCT00000002100|7||62693089|62693384	miR-LLT1	141	143
ENSSSCG00000001875|ENSSSCT00000002100|7||62693089|62693384	miR-LLT5	267	270
ENSSSCG00000001875|ENSSSCT00000002100|7||62693089|62693384	miR-LLT7	257	259
ENSSSCG00000001876|ENSSSCT00000002101|7|IMP3|62712861|62713394	miR-4-3p	86	84
ENSSSCG00000001878|ENSSSCT00000002103|7|PTPN9|62850996|62853535	miR-LLT11	1325	1326
ENSSSCG00000001884|ENSSSCT00000002109|7|COMMD4|62965339|62965733	miR-LLT3	228	234
ENSSSCG00000001884|ENSSSCT00000002109|7|COMMD4|62965339|62965733	miR-LLT9	80	30
ENSSSCG00000001885|ENSSSCT00000002110|7|C15orf39|63069364|63070430	miR-14-5p	662	665
ENSSSCG00000001885|ENSSSCT00000002110|7|C15orf39|63069364|63070430	miR-3-3p	577	580673
ENSSSCG00000001885|ENSSSCT00000002110|7|C15orf39|63069364|63070430	miR-LLT11	398	96593
ENSSSCG00000001885|ENSSSCT00000002110|7|C15orf39|63069364|63070430	miR-LLT7	634	634
ENSSSCG00000001885|ENSSSCT00000002110|7|C15orf39|63069364|63070430	miR-LLT8	576	585
ENSSSCG00000001888|ENSSSCT00000002114|7|RPP25|63298355|63299029	miR-LLT8	70	85
ENSSSCG00000001892|ENSSSCT00000002118|7|SCAMP2|63386355|63387751	miR-LLT7	621	870
ENSSSCG00000001895|ENSSSCT00000002123|7|CPLX3|63401337|63402239	miR-LLT11	90	776,91
ENSSSCG00000001900|ENSSSCT00000002128|7|CSK|63425125|63425807	miR-16-3p	613	614431526
ENSSSCG00000001900|ENSSSCT00000002128|7|CSK|63425125|63425807	miR-25-5p	614	564
ENSSSCG00000001900|ENSSSCT00000002128|7|CSK|63425125|63425807	miR-LLT11	116	114477
ENSSSCG00000001900|ENSSSCT00000002128|7|CSK|63425125|63425807	miR-LLT3	578	602
ENSSSCG00000001903|ENSSSCT00000002132|7|EDC3|63581392|63583551	miR-16-3p	961	962
ENSSSCG00000001903|ENSSSCT00000002132|7|EDC3|63581392|63583551	miR-LLT11	1955	195210801741234
ENSSSCG00000001903|ENSSSCT00000002132|7|EDC3|63581392|63583551	miR-LLT7	781	782,17
ENSSSCG00000001907|ENSSSCT00000002136|7||63686694|63686804	miR-LLT8	4	1
ENSSSCG00000001909|ENSSSCT00000002138|7||63964807|63965635	miR-16-3p	12	16
ENSSSCG00000001909|ENSSSCT00000002138|7||63964807|63965635	miR-LLT11	28	42313
ENSSSCG00000001910|ENSSSCT00000002139|7|ISLR|63967907|63968625	miR-14-5p	450	51451
ENSSSCG00000001914|ENSSSCT00000002143|7||64102994|64103347	miR-16-3p	131	135
ENSSSCG00000001914|ENSSSCT00000002143|7||64102994|64103347	miR-LLT7	49	52
ENSSSCG00000001917|ENSSSCT00000002146|JH118811.1|CD276|174633|174991	miR-11-5p	99	110
ENSSSCG00000001921|ENSSSCT00000002150|7|NEO1|64688213|64690709	miR-LLT11	1233	1231
ENSSSCG00000001927|ENSSSCT00000002156|7|HEXA|65453742|65455601	miR-16-3p	1383	1377
ENSSSCG00000001927|ENSSSCT00000002156|7|HEXA|65453742|65455601	miR-6-5p	1382	1383
ENSSSCG00000001929|ENSSSCT00000002158|7|PARP6|65542197|65542464	miR-LLT7	19	19
ENSSSCG00000001930|ENSSSCT00000002159|7|PKM|65574772|65575391	miR-LLT11	296	311,6
ENSSSCG00000001931|ENSSSCT00000002162|7||65619233|65619545	miR-LLT8	3	2
ENSSSCG00000001931|ENSSSCT00000002163|7||65619233|65619545	miR-LLT8	3	2
ENSSSCG00000001940|ENSSSCT00000002172|7|FOXA1|67346444|67346827	miR-LLT7	303	313
ENSSSCG00000001945|ENSSSCT00000002177|7|TTF1|68399242|68400109	miR-13-5p	525	30
ENSSSCG00000001945|ENSSSCT00000002177|7|TTF1|68399242|68400109	miR-16-3p	39	41
ENSSSCG00000001945|ENSSSCT00000002177|7|TTF1|68399242|68400109	miR-LLT11	695	693513
ENSSSCG00000001950|ENSSSCT00000002182|7||69530407|69530572	miR-3-3p	5	20
ENSSSCG00000001950|ENSSSCT00000002182|7||69530407|69530572	miR-5-3p	12	31
ENSSSCG00000001958|ENSSSCT00000002190|7|BAZ1A|69898667|69899457	miR-3-3p	488	486
ENSSSCG00000001984|ENSSSCT00000002220|7|KHNYN|80123012|80127843	miR-LLT10	2077	2080
ENSSSCG00000001985|ENSSSCT00000002221|7|CBLN3|80138207|80140367	miR-LLT11	309	963
ENSSSCG00000001986|ENSSSCT00000002222|7|NFATC4|80189872|80190239	miR-LLT1	155	209170
ENSSSCG00000001986|ENSSSCT00000002222|7|NFATC4|80189872|80190239	miR-LLT11	124	14119
ENSSSCG00000001986|ENSSSCT00000002222|7|NFATC4|80189872|80190239	miR-LLT8	28	30
ENSSSCG00000001989|ENSSSCT00000002227|7|CIDE-B|80256297|80256722	miR-8-3p	3	26
ENSSSCG00000001990|ENSSSCT00000002228|7|NOP9|80254849|80256810	miR-8-3p	584	584
ENSSSCG00000001991|ENSSSCT00000002229|7|DHRS1|80272846|80273673	miR-LLT11	435	480432
ENSSSCG00000001993|ENSSSCT00000002231|7|TGM1|80315915|80316056	miR-LLT7	62	63
ENSSSCG00000002001|ENSSSCT00000002239|7|REC8|80385995|80390170	miR-16-3p	2682	25272848686
ENSSSCG00000002005|ENSSSCT00000002243|7|EMC9|80433072|80435921	miR-1-5p	2379	2398
ENSSSCG00000002005|ENSSSCT00000002243|7|EMC9|80433072|80435921	miR-19-5p	2258	2259
ENSSSCG00000002005|ENSSSCT00000002243|7|EMC9|80433072|80435921	miR-LLT10	2809	702
ENSSSCG00000002008|ENSSSCT00000002247|7||80440322|80443228	miR-LLT8	116	5621558
ENSSSCG00000002009|ENSSSCT00000002248|7|PCK2|80458471|80458711	miR-16-3p	65	49
ENSSSCG00000002009|ENSSSCT00000002248|7|PCK2|80458471|80458711	miR-LLT7	43	54
ENSSSCG00000002009|ENSSSCT00000002248|7|PCK2|80458471|80458711	miR-LLT8	43	58
ENSSSCG00000002014|ENSSSCT00000002253|7|JPH4|80846915|80848487	miR-13-5p	596	951
ENSSSCG00000002014|ENSSSCT00000002253|7|JPH4|80846915|80848487	miR-LLT7	687	689
ENSSSCG00000002016|ENSSSCT00000002255|7|THTPA|80862737|80864432	miR-1-5p	195	202
ENSSSCG00000002016|ENSSSCT00000002255|7|THTPA|80862737|80864432	miR-LLT5	230	229
ENSSSCG00000002025|ENSSSCT00000002265|7|SLC22A17|80999611|81000111	miR-13-5p	439	438
ENSSSCG00000002025|ENSSSCT00000002265|7|SLC22A17|80999611|81000111	miR-6-5p	437	444
ENSSSCG00000002025|ENSSSCT00000002265|7|SLC22A17|80999611|81000111	miR-8-3p	123	121
ENSSSCG00000002025|ENSSSCT00000002265|7|SLC22A17|80999611|81000111	miR-LLT7	151	154375
ENSSSCG00000002026|ENSSSCT00000002266|7|EFS|81009512|81010082	miR-11-5p	494	496
ENSSSCG00000002026|ENSSSCT00000002266|7|EFS|81009512|81010082	miR-LLT11	110	272117
ENSSSCG00000002028|ENSSSCT00000002268|7|CMTM5|81033471|81033745	miR-LLT11	7	8
ENSSSCG00000002033|ENSSSCT00000002275|7|CEBPE|81267725|81267897	miR-LLT7	1	12
ENSSSCG00000002037|ENSSSCT00000002279|7|CDH24|81350811;81351409|81351319;81351723	miR-15-5p	6	11
ENSSSCG00000002037|ENSSSCT00000002279|7|CDH24|81350811;81351409|81351319;81351723	miR-21-3p	597	602
ENSSSCG00000002037|ENSSSCT00000002279|7|CDH24|81350811;81351409|81351319;81351723	miR-8-3p	620	623
ENSSSCG00000002037|ENSSSCT00000002279|7|CDH24|81350811;81351409|81351319;81351723	miR-LLT5	512	520
ENSSSCG00000002037|ENSSSCT00000002279|7|CDH24|81350811;81351409|81351319;81351723	miR-LLT7	126	602
ENSSSCG00000002039|ENSSSCT00000002281|7|MMP14|81413668|81415448	miR-16-3p	1	1
ENSSSCG00000002039|ENSSSCT00000002281|7|MMP14|81413668|81415448	miR-3-3p	903	9031169
ENSSSCG00000002039|ENSSSCT00000002281|7|MMP14|81413668|81415448	miR-LLT7	209	210,94
ENSSSCG00000002040|ENSSSCT00000002282|7|MRPL52|81426699|81427119	miR-LLT11	7	7,52,168
ENSSSCG00000002040|ENSSSCT00000002282|7|MRPL52|81426699|81427119	miR-LLT6	153	154
ENSSSCG00000002040|ENSSSCT00000002282|7|MRPL52|81426699|81427119	miR-LLT7	92	89
ENSSSCG00000002040|ENSSSCT00000002282|7|MRPL52|81426699|81427119	miR-LLT8	137	161
ENSSSCG00000002051|ENSSSCT00000002294|7|ABHD4|81641000|81642387	miR-LLT11	672	66810111033
ENSSSCG00000002051|ENSSSCT00000002294|7|ABHD4|81641000|81642387	miR-LLT8	769	294
ENSSSCG00000002145|ENSSSCT00000002399|7|TTC5|83626167|83627610	miR-LLT7	701	562
ENSSSCG00000002251|ENSSSCT00000002507|7||87112680|87112889	miR-11-5p	72	73
ENSSSCG00000002259|ENSSSCT00000002516|7|AKAP13|94575678;94574920	miR-16-3p	993	996
ENSSSCG00000002259|ENSSSCT00000002516|7|AKAP13|94575678;94574920	miR-6-5p	657	726665
ENSSSCG00000002267|ENSSSCT00000002525|7|RGMA|91860783|91862515	miR-16-3p	179	261126
ENSSSCG00000002267|ENSSSCT00000002525|7|RGMA|91860783|91862515	miR-21-3p	256	2701320
ENSSSCG00000002267|ENSSSCT00000002525|7|RGMA|91860783|91862515	miR-5-3p	51	52
ENSSSCG00000002267|ENSSSCT00000002525|7|RGMA|91860783|91862515	miR-6-5p	1587	1281589
ENSSSCG00000002267|ENSSSCT00000002525|7|RGMA|91860783|91862515	miR-LLT7	999	996
ENSSSCG00000002267|ENSSSCT00000002525|7|RGMA|91860783|91862515	miR-LLT8	780	7833151247
ENSSSCG00000002276|ENSSSCT00000002534|7|PLEKHG3|95190949|95191677	miR-11-5p	683	696
ENSSSCG00000002277|ENSSSCT00000002535|7|SPTB|95193213|95196211	miR-16-3p	291	76302
ENSSSCG00000002277|ENSSSCT00000002535|7|SPTB|95193213|95196211	miR-6-5p	77	85
ENSSSCG00000002277|ENSSSCT00000002535|7|SPTB|95193213|95196211	miR-LLT11	865	869285
ENSSSCG00000002277|ENSSSCT00000002535|7|SPTB|95193213|95196211	miR-LLT8	1760	1761
ENSSSCG00000002279|ENSSSCT00000002537|7|GPX2|95388198|95388620	miR-11-5p	289	259
ENSSSCG00000002281|ENSSSCT00000002539|7|FNTB|95506011|95508380	miR-8-3p	1394	556
ENSSSCG00000002281|ENSSSCT00000002539|7|FNTB|95506011|95508380	miR-LLT11	878	875
ENSSSCG00000002292|ENSSSCT00000002553|7|PLEKHH1|97611248|97615124	miR-16-3p	95	95
ENSSSCG00000002294|ENSSSCT00000002555|7|ARG2|97692788|97693055	miR-LLT9	9	14
ENSSSCG00000002305|ENSSSCT00000002567|7|EXD2|99130675|99133727	miR-16-3p	728	948
ENSSSCG00000002306|ENSSSCT00000002568|7|GALNT16|99261627|99263645	miR-6-5p	1494	1791
ENSSSCG00000002306|ENSSSCT00000002568|7|GALNT16|99261627|99263645	miR-LLT2	507	507
ENSSSCG00000002306|ENSSSCT00000002568|7|GALNT16|99261627|99263645	miR-LLT7	1616	16191658
ENSSSCG00000002307|ENSSSCT00000002569|7|ERH|99291063|99291464	miR-LLT1	12	15
ENSSSCG00000002307|ENSSSCT00000002569|7|ERH|99291063|99291464	miR-LLT10	12	17
ENSSSCG00000002309|ENSSSCT00000002571|7|PLEKHD1|99462879	miR-LLT7	1217	1218
ENSSSCG00000002311|ENSSSCT00000002573|7|SUSD6|99618192|99622015	miR-13-5p	3006	993
ENSSSCG00000002332|ENSSSCT00000002595|7|SIPA1L1|101414312|101416122	miR-3-3p	1121	1381
ENSSSCG00000002332|ENSSSCT00000002595|7|SIPA1L1|101414312|101416122	miR-LLT8	1395	1395
ENSSSCG00000002337|ENSSSCT00000002600|7|ZFYVE1|102110497|102111980	miR-15-5p	118	118
ENSSSCG00000002337|ENSSSCT00000002600|7|ZFYVE1|102110497|102111980	miR-16-3p	830	769
ENSSSCG00000002337|ENSSSCT00000002600|7|ZFYVE1|102110497|102111980	miR-25-5p	765	769
ENSSSCG00000002337|ENSSSCT00000002600|7|ZFYVE1|102110497|102111980	miR-6-5p	793	802775
ENSSSCG00000002337|ENSSSCT00000002600|7|ZFYVE1|102110497|102111980	miR-LLT7	829	830
ENSSSCG00000002345|ENSSSCT00000002609|7||102677402|102680830	miR-LLT11	10	895511928532456
ENSSSCG00000002359|ENSSSCT00000002623|7||103248255|103248739	miR-LLT1	56	62
ENSSSCG00000002359|ENSSSCT00000002623|7||103248255|103248739	miR-LLT2	56	61
ENSSSCG00000002361|ENSSSCT00000002625|7||103466176|103467076	miR-LLT1	548	553
ENSSSCG00000002361|ENSSSCT00000002625|7||103466176|103467076	miR-LLT8	58	523
ENSSSCG00000002362|ENSSSCT00000002626|7||103411781|103412226	miR-LLT1	56	62
ENSSSCG00000002362|ENSSSCT00000002626|7||103411781|103412226	miR-LLT11	189	189
ENSSSCG00000002362|ENSSSCT00000002626|7||103411781|103412226	miR-LLT2	56	61
ENSSSCG00000002370|ENSSSCT00000002634|7|AREL1|103736066|103738865	miR-13-5p	2739	2741
ENSSSCG00000002370|ENSSSCT00000002634|7|AREL1|103736066|103738865	miR-16-3p	2750	1688150
ENSSSCG00000002374|ENSSSCT00000002639|7|DLST|103954031|103955706	miR-LLT7	461	281460
ENSSSCG00000002375|ENSSSCT00000002640|7|RPS6KL1|103957391|103958104	miR-LLT11	622	614
ENSSSCG00000002375|ENSSSCT00000002640|7|RPS6KL1|103957391|103958104	miR-LLT8	619	618
ENSSSCG00000002385|ENSSSCT00000002652|7|TGFB3|105178633|105179723	miR-9-5p	285	283
ENSSSCG00000002385|ENSSSCT00000002652|7|TGFB3|105178633|105179723	miR-LLT7	682	682
ENSSSCG00000002389|ENSSSCT00000002656|7|VASH1|105974005|105978240	miR-16-3p	1031	3146
ENSSSCG00000002389|ENSSSCT00000002656|7|VASH1|105974005|105978240	miR-25-5p	3819	34593818
ENSSSCG00000002389|ENSSSCT00000002656|7|VASH1|105974005|105978240	miR-6-5p	3456	34573143
ENSSSCG00000002389|ENSSSCT00000002656|7|VASH1|105974005|105978240	miR-LLT1	663	249793110583674
ENSSSCG00000002389|ENSSSCT00000002656|7|VASH1|105974005|105978240	miR-LLT7	2639	37293199
ENSSSCG00000002396|ENSSSCT00000002664|7|GSTZ1|106553162|106554663	miR-7-5p	34	1165422
ENSSSCG00000002396|ENSSSCT00000002664|7|GSTZ1|106553162|106554663	miR-LLT8	1105	1110
ENSSSCG00000002403|ENSSSCT00000002672|7|VIPAS39|106471513|106472504	miR-LLT11	705	703
ENSSSCG00000002433|ENSSSCT00000002703|7|PSMC1|118614326;118607585|118614339;118607772	miR-4-3p	58	77
ENSSSCG00000002436|ENSSSCT00000002706|7||118837315|118838072	miR-6-5p	107	121
ENSSSCG00000002444|ENSSSCT00000002714|7|FBLN5|120031685|120032486	miR-1-5p	101	110
ENSSSCG00000002444|ENSSSCT00000002714|7|FBLN5|120031685|120032486	miR-19-5p	126	139
ENSSSCG00000002444|ENSSSCT00000002714|7|FBLN5|120031685|120032486	miR-25-5p	84	111
ENSSSCG00000002444|ENSSSCT00000002714|7|FBLN5|120031685|120032486	miR-6-5p	113	119
ENSSSCG00000002444|ENSSSCT00000002714|7|FBLN5|120031685|120032486	miR-LLT11	110	648108
ENSSSCG00000002451|ENSSSCT00000002721|7||120770444|120771331	miR-16-3p	562	587
ENSSSCG00000002451|ENSSSCT00000002721|7||120770444|120771331	miR-25-5p	571	588
ENSSSCG00000002451|ENSSSCT00000002721|7||120770444|120771331	miR-LLT7	372	374
ENSSSCG00000002451|ENSSSCT00000002721|7||120770444|120771331	miR-LLT8	39	40374
ENSSSCG00000002452|ENSSSCT00000002722|7||120783594;120787069;120781753	miR-25-5p	583	582
ENSSSCG00000002452|ENSSSCT00000002722|7||120783594;120787069;120781753	miR-LLT8	1150	61
ENSSSCG00000002457|ENSSSCT00000002728|7|ITPK1|120970535|120972236	miR-3-3p	1201	1209
ENSSSCG00000002457|ENSSSCT00000002728|7|ITPK1|120970535|120972236	miR-LLT11	1062	159
ENSSSCG00000002457|ENSSSCT00000002728|7|ITPK1|120970535|120972236	miR-LLT3	320	3101636
ENSSSCG00000002460|ENSSSCT00000002731|7|UBR7|121192894|121195058	miR-1-5p	435	440
ENSSSCG00000002460|ENSSSCT00000002731|7|UBR7|121192894|121195058	miR-LLT8	216	224328
ENSSSCG00000002469|ENSSSCT00000002741|7|OTUB2|122181894|122182984	miR-LLT11	516	516238703
ENSSSCG00000002471|ENSSSCT00000002743|7|ISG12(A)|122220376|122220545	miR-LLT11	42	37
ENSSSCG00000002476|ENSSSCT00000002750|7|SERPINA1|122616093|122616167	miR-LLT11	4	35
ENSSSCG00000002479|ENSSSCT00000002754|7||122785171|122785489	miR-LLT11	69	35
ENSSSCG00000002481|ENSSSCT00000002757|7|SERPINA5|122926564|122927433	miR-LLT11	321	319486
ENSSSCG00000002483|ENSSSCT00000002760|7|SERPINA3-3|123016243|123016465	miR-10-5p	153	162
ENSSSCG00000002487|ENSSSCT00000002765|7|SERPINA3-2|123110533|123110735	miR-10-5p	127	136
ENSSSCG00000002487|ENSSSCT00000002765|7|SERPINA3-2|123110533|123110735	miR-8-3p	141	143
ENSSSCG00000002494|ENSSSCT00000002772|7|CLMN|123692885|123694700	miR-LLT8	276	27810661158
ENSSSCG00000002497|ENSSSCT00000002775|7|TCL1B|124132350;124131750|124132933;124131773	miR-LLT11	312	310557
ENSSSCG00000002497|ENSSSCT00000002775|7|TCL1B|124132350;124131750|124132933;124131773	miR-LLT8	30	256
ENSSSCG00000002509|ENSSSCT00000002787|7|CCNK|128123337|128128114	miR-10-5p	801	8082192
ENSSSCG00000002509|ENSSSCT00000002787|7|CCNK|128123337|128128114	miR-LLT11	908	455
ENSSSCG00000002509|ENSSSCT00000002787|7|CCNK|128123337|128128114	miR-LLT7	4557	45591745
ENSSSCG00000002510|ENSSSCT00000002788|7|CYP46A1|128301983|128302588	miR-13-5p	38	49
ENSSSCG00000002510|ENSSSCT00000002788|7|CYP46A1|128301983|128302588	miR-24-3p	10	10
ENSSSCG00000002510|ENSSSCT00000002788|7|CYP46A1|128301983|128302588	miR-LLT11	319	320
ENSSSCG00000002510|ENSSSCT00000002788|7|CYP46A1|128301983|128302588	miR-LLT7	486	486
ENSSSCG00000002511|ENSSSCT00000002789|7||128262014|128263204	miR-15-5p	76	89
ENSSSCG00000002511|ENSSSCT00000002789|7||128262014|128263204	miR-16-3p	935	886
ENSSSCG00000002511|ENSSSCT00000002789|7||128262014|128263204	miR-17-5p	13	13
ENSSSCG00000002511|ENSSSCT00000002789|7||128262014|128263204	miR-23-5p	456	455
ENSSSCG00000002511|ENSSSCT00000002789|7||128262014|128263204	miR-6-5p	677	889,60
ENSSSCG00000002511|ENSSSCT00000002789|7||128262014|128263204	miR-LLT8	865	880
ENSSSCG00000002520|ENSSSCT00000002799|7|SLC25A29|128642764|128643946	miR-16-3p	72	70
ENSSSCG00000002520|ENSSSCT00000002799|7|SLC25A29|128642764|128643946	miR-LLT1	987	1000
ENSSSCG00000002523|ENSSSCT00000002802|7|CDC42BPB|128824303|128825584	miR-16-3p	173	177
ENSSSCG00000002523|ENSSSCT00000002802|7|CDC42BPB|128824303|128825584	miR-19-5p	192	191
ENSSSCG00000002523|ENSSSCT00000002802|7|CDC42BPB|128824303|128825584	miR-25-5p	167	184
ENSSSCG00000002523|ENSSSCT00000002802|7|CDC42BPB|128824303|128825584	miR-6-5p	239	1090
ENSSSCG00000002525|ENSSSCT00000002804|7|TRAF3_TV1|128907875|128912850	miR-1-5p	1791	1213
ENSSSCG00000002525|ENSSSCT00000002804|7|TRAF3_TV1|128907875|128912850	miR-10-5p	1815	42551816
ENSSSCG00000002525|ENSSSCT00000002804|7|TRAF3_TV1|128907875|128912850	miR-13-5p	2208	22102012
ENSSSCG00000002525|ENSSSCT00000002804|7|TRAF3_TV1|128907875|128912850	miR-16-3p	3186	31872016
ENSSSCG00000002525|ENSSSCT00000002804|7|TRAF3_TV1|128907875|128912850	miR-6-5p	1547	1892
ENSSSCG00000002527|ENSSSCT00000002806|7|ANKRD9|129271550|129271648	miR-3-3p	3	4
ENSSSCG00000002531|ENSSSCT00000002810|7||129582489|129582756	miR-22-3p	71	69
ENSSSCG00000002532|ENSSSCT00000002812|7|ZNF839|129472624|129473041	miR-12-3p	237	252
ENSSSCG00000002532|ENSSSCT00000002812|7|ZNF839|129472624|129473041	miR-21-3p	194	204
ENSSSCG00000002544|ENSSSCT00000002825|7|PPP1R13B|130820186|130824465	miR-16-3p	1	19141689
ENSSSCG00000002544|ENSSSCT00000002825|7|PPP1R13B|130820186|130824465	miR-19-5p	3269	3271,2531,89,4099,1702
ENSSSCG00000002544|ENSSSCT00000002825|7|PPP1R13B|130820186|130824465	miR-6-5p	3658	718
ENSSSCG00000002544|ENSSSCT00000002825|7|PPP1R13B|130820186|130824465	miR-LLT7	3038	24
ENSSSCG00000002550|ENSSSCT00000002833|7|C14orf2|131028040|131028294	miR-LLT7	116	121
ENSSSCG00000002557|ENSSSCT00000002842|7|UGPP|131249482|131249582	miR-18-3p	12	22
ENSSSCG00000002557|ENSSSCT00000002842|7|UGPP|131249482|131249582	miR-8-3p	65	60
ENSSSCG00000002633|ENSSSCT00000002922|6|GAS8|179207|182069	miR-15-5p	2682	26732698
ENSSSCG00000002633|ENSSSCT00000002922|6|GAS8|179207|182069	miR-16-3p	1358	1371
ENSSSCG00000002633|ENSSSCT00000002922|6|GAS8|179207|182069	miR-22-3p	2014	502
ENSSSCG00000002635|ENSSSCT00000002924|6|SPIRE2|337487;285352|337848;285711	miR-10-5p	122	158
ENSSSCG00000002635|ENSSSCT00000002924|6|SPIRE2|337487;285352|337848;285711	miR-11-5p	591	589
ENSSSCG00000002635|ENSSSCT00000002924|6|SPIRE2|337487;285352|337848;285711	miR-3-3p	600	66604
ENSSSCG00000002635|ENSSSCT00000002924|6|SPIRE2|337487;285352|337848;285711	miR-LLT8	21	32
ENSSSCG00000002637|ENSSSCT00000002927|6|DBNDD1|215307;98891|216326;98906	miR-24-3p	46	60
ENSSSCG00000002637|ENSSSCT00000002927|6|DBNDD1|215307;98891|216326;98906	miR-3-3p	560	1
ENSSSCG00000002637|ENSSSCT00000002927|6|DBNDD1|215307;98891|216326;98906	miR-LLT11	717	89429395579717
ENSSSCG00000002637|ENSSSCT00000002927|6|DBNDD1|215307;98891|216326;98906	miR-LLT8	940	708
ENSSSCG00000002639|ENSSSCT00000002929|6|TUBB3|268408|268749	miR-16-3p	47	58142
ENSSSCG00000002639|ENSSSCT00000002929|6|TUBB3|268408|268749	miR-17-5p	155	179
ENSSSCG00000002639|ENSSSCT00000002929|6|TUBB3|268408|268749	miR-21-3p	30	36
ENSSSCG00000002639|ENSSSCT00000002929|6|TUBB3|268408|268749	miR-25-5p	195	64
ENSSSCG00000002639|ENSSSCT00000002929|6|TUBB3|268408|268749	miR-9-5p	17	37
ENSSSCG00000002639|ENSSSCT00000002929|6|TUBB3|268408|268749	miR-LLT11	146	155,33
ENSSSCG00000002639|ENSSSCT00000002929|6|TUBB3|268408|268749	miR-LLT8	27	29
ENSSSCG00000002645|ENSSSCT00000002935|6|GALNS|1069790|1069859	miR-15-5p	35	43
ENSSSCG00000002648|ENSSSCT00000002938|6|CBFA2T3|1043036|1044687	miR-1-5p	9	9,39
ENSSSCG00000002648|ENSSSCT00000002938|6|CBFA2T3|1043036|1044687	miR-16-3p	947	946,1145,1,16
ENSSSCG00000002648|ENSSSCT00000002938|6|CBFA2T3|1043036|1044687	miR-6-5p	946	949
ENSSSCG00000002648|ENSSSCT00000002938|6|CBFA2T3|1043036|1044687	miR-LLT11	5	2,21,1320
ENSSSCG00000002648|ENSSSCT00000002938|6|CBFA2T3|1043036|1044687	miR-LLT7	1298	13021145
ENSSSCG00000002648|ENSSSCT00000002938|6|CBFA2T3|1043036|1044687	miR-LLT8	1308	1318
ENSSSCG00000002651|ENSSSCT00000002942|6|CDT1|1089553|1089936	miR-18-3p	79	85
ENSSSCG00000002651|ENSSSCT00000002942|6|CDT1|1089553|1089936	miR-3-3p	74	72
ENSSSCG00000002667|ENSSSCT00000002958|6|ZDHHC7|4215556|4217411	miR-21-3p	1358	1357
ENSSSCG00000002667|ENSSSCT00000002958|6|ZDHHC7|4215556|4217411	miR-LLT3	1393	1392800
ENSSSCG00000002667|ENSSSCT00000002958|6|ZDHHC7|4215556|4217411	miR-LLT7	493	488
ENSSSCG00000002670|ENSSSCT00000002961|6||4473347|4474196	miR-16-3p	23	8386
ENSSSCG00000002670|ENSSSCT00000002961|6||4473347|4474196	miR-25-5p	3	7
ENSSSCG00000002671|ENSSSCT00000002962|6|ATP2C2|4664857|4665109	miR-11-5p	104	114
ENSSSCG00000002671|ENSSSCT00000002962|6|ATP2C2|4664857|4665109	miR-LLT11	108	124
ENSSSCG00000002671|ENSSSCT00000002962|6|ATP2C2|4664857|4665109	miR-LLT7	138	130
ENSSSCG00000002682|ENSSSCT00000002975|6|MBTPS1|5139694|5142052	miR-1-5p	153	155
ENSSSCG00000002682|ENSSSCT00000002975|6|MBTPS1|5139694|5142052	miR-21-3p	146	1621571
ENSSSCG00000002682|ENSSSCT00000002975|6|MBTPS1|5139694|5142052	miR-25-5p	43	112,43
ENSSSCG00000002682|ENSSSCT00000002975|6|MBTPS1|5139694|5142052	miR-9-5p	156	155
ENSSSCG00000002689|ENSSSCT00000002982|6|CMIP|7183374|7185317	miR-16-3p	600	5999881104798780
ENSSSCG00000002689|ENSSSCT00000002982|6|CMIP|7183374|7185317	miR-17-5p	614	12119831331
ENSSSCG00000002689|ENSSSCT00000002982|6|CMIP|7183374|7185317	miR-25-5p	600	599,70
ENSSSCG00000002689|ENSSSCT00000002982|6|CMIP|7183374|7185317	miR-LLT10	243	133
ENSSSCG00000002689|ENSSSCT00000002982|6|CMIP|7183374|7185317	miR-LLT11	75	148
ENSSSCG00000002689|ENSSSCT00000002982|6|CMIP|7183374|7185317	miR-LLT7	1025	1375
ENSSSCG00000002690|ENSSSCT00000002983|6||7467404|7470161	miR-16-3p	1164	11381176737
ENSSSCG00000002690|ENSSSCT00000002983|6||7467404|7470161	miR-19-5p	1266	698
ENSSSCG00000002696|ENSSSCT00000002989|6|VAT1L|9896814|9899535	miR-1-5p	1965	1968
ENSSSCG00000002704|ENSSSCT00000002998|6|KARS|11914467|11914646	miR-9-5p	27	26
ENSSSCG00000002708|ENSSSCT00000003002|6||12003209|12005461	miR-8-3p	1	1
ENSSSCG00000002712|ENSSSCT00000003006|6|LDHD|12295491|12295764	miR-24-3p	76	85
ENSSSCG00000002718|ENSSSCT00000003012|6|FA2H|12852220|12853562	miR-LLT8	5	1005
ENSSSCG00000002720|ENSSSCT00000003014|6|CLEC18A|13344733|13345308	miR-3-3p	38	66
ENSSSCG00000002722|ENSSSCT00000003016|6||13241824|13242069	miR-16-3p	5	5
ENSSSCG00000002722|ENSSSCT00000003016|6||13241824|13242069	miR-25-5p	6	5
ENSSSCG00000002725|ENSSSCT00000003019|6|SF3B3|13484126|13484349	miR-LLT8	55	54
ENSSSCG00000002726|ENSSSCT00000003020|6|MTSS1L|13507302|13507640	miR-LLT11	286	291
ENSSSCG00000002730|ENSSSCT00000003025|6|CALB2|13932929;13932752|13933267;13932852	miR-LLT11	18	40
ENSSSCG00000002730|ENSSSCT00000003025|6|CALB2|13932929;13932752|13933267;13932852	miR-LLT7	21	216,22
ENSSSCG00000002730|ENSSSCT00000003025|6|CALB2|13932929;13932752|13933267;13932852	miR-LLT8	29	32
ENSSSCG00000002734|ENSSSCT00000003029|6|MARVELD3|14122710|14123614	miR-LLT7	317	313
ENSSSCG00000002739|ENSSSCT00000003035|6||14229246|14229412	miR-15-5p	10	14
ENSSSCG00000002748|ENSSSCT00000003045|6||14616073|14616433	miR-11-5p	168	132179
ENSSSCG00000002749|ENSSSCT00000003046|6|HP|14648095|14648241	miR-7-5p	43	58
ENSSSCG00000002753|ENSSSCT00000003050|6|NOB1|16181441|16181801	miR-11-5p	64	63
ENSSSCG00000002753|ENSSSCT00000003050|6|NOB1|16181441|16181801	miR-LLT8	39	43152
ENSSSCG00000002756|ENSSSCT00000003053|6|CYB5B|16469802|16470244	miR-6-5p	312	315
ENSSSCG00000002759|ENSSSCT00000003056|6|COG8|16598923|16599149	miR-21-3p	45	77
ENSSSCG00000002759|ENSSSCT00000003056|6|COG8|16598923|16599149	miR-5-3p	56	60
ENSSSCG00000002759|ENSSSCT00000003056|6|COG8|16598923|16599149	miR-9-5p	77	79
ENSSSCG00000002759|ENSSSCT00000003056|6|COG8|16598923|16599149	miR-LLT1	28	29
ENSSSCG00000002768|ENSSSCT00000003066|6|CENPT|25682292|25682393	miR-LLT8	9	10
ENSSSCG00000002768|ENSSSCT00000003066|6|CENPT|25682292|25682393	miR-LLT9	36	44
ENSSSCG00000002775|ENSSSCT00000003073|6|AGRP|25399704|25399773	miR-LLT1	15	15
ENSSSCG00000002776|ENSSSCT00000003074|6|ATP6V0D1|25355171|25357726	miR-13-5p	2	1
ENSSSCG00000002776|ENSSSCT00000003074|6|ATP6V0D1|25355171|25357726	miR-3-3p	1544	1547573
ENSSSCG00000002776|ENSSSCT00000003074|6|ATP6V0D1|25355171|25357726	miR-LLT10	1488	2320
ENSSSCG00000002776|ENSSSCT00000003074|6|ATP6V0D1|25355171|25357726	miR-LLT8	831	8371970679
ENSSSCG00000002780|ENSSSCT00000003078|6|TPPP3|25312514|25312879	miR-23-5p	149	150
ENSSSCG00000002780|ENSSSCT00000003078|6|TPPP3|25312514|25312879	miR-LLT11	124	240
ENSSSCG00000002792|ENSSSCT00000003092|6|HSF4|25083307|25083468	miR-15-5p	58	67
ENSSSCG00000002792|ENSSSCT00000003092|6|HSF4|25083307|25083468	miR-3-3p	20	19
ENSSSCG00000002802|ENSSSCT00000003102|6|GINS3|18228904|18230107	miR-13-5p	896	899
ENSSSCG00000002802|ENSSSCT00000003102|6|GINS3|18228904|18230107	miR-16-3p	1013	354
ENSSSCG00000002804|ENSSSCT00000003104|6|CSNK2A2|17997013;18004999|17999384;18005015	miR-10-5p	300	303
ENSSSCG00000002804|ENSSSCT00000003104|6|CSNK2A2|17997013;18004999|17999384;18005015	miR-LLT11	1093	942
ENSSSCG00000002806|ENSSSCT00000003106|6|MMP15|17957320|17958894	miR-16-3p	1302	1063
ENSSSCG00000002806|ENSSSCT00000003106|6|MMP15|17957320|17958894	miR-20-3p	657	654
ENSSSCG00000002806|ENSSSCT00000003106|6|MMP15|17957320|17958894	miR-3-3p	28	1370,33
ENSSSCG00000002806|ENSSSCT00000003106|6|MMP15|17957320|17958894	miR-LLT7	685	689
ENSSSCG00000002807|ENSSSCT00000003107|6|USB1|17920510|17921446	miR-19-5p	660	674
ENSSSCG00000002807|ENSSSCT00000003107|6|USB1|17920510|17921446	miR-21-3p	727	743
ENSSSCG00000002807|ENSSSCT00000003107|6|USB1|17920510|17921446	miR-LLT11	595	595295
ENSSSCG00000002812|ENSSSCT00000003112|6|KIFC3|17719919|17720131	miR-23-5p	51	51
ENSSSCG00000002813|ENSSSCT00000003113|6|KATNB1|17718869|17719176	miR-3-3p	128	120
ENSSSCG00000002814|ENSSSCT00000003114|6|GPR97|17698353|17699546	miR-1-5p	556	356
ENSSSCG00000002822|ENSSSCT00000003122|6|AMFR|26752125|26754724	miR-LLT1	236	236
ENSSSCG00000002825|ENSSSCT00000003126|6|CES1|27350229|27350417	miR-15-5p	94	105
ENSSSCG00000002829|ENSSSCT00000003130|6|MMP2|27526398|27527188	miR-15-5p	409	405
ENSSSCG00000002830|ENSSSCT00000003131|6|IRX6|27666495|27666973	miR-LLT9	133	413132
ENSSSCG00000002836|ENSSSCT00000003137|6|SALL1|30238024|30238663	miR-LLT7	73	58
ENSSSCG00000002860|ENSSSCT00000003161|6|PDCD5|38000473|38001169	miR-LLT11	595	599
ENSSSCG00000002865|ENSSSCT00000003166|6|GPATCH1|38518748|38518966	miR-LLT5	33	47
ENSSSCG00000002882|ENSSSCT00000003184|6|KRTDAP|40253257|40253363	miR-LLT5	62	64
ENSSSCG00000002885|ENSSSCT00000003187|6|USF2|40203018|40203699	miR-14-5p	374	375
ENSSSCG00000002885|ENSSSCT00000003187|6|USF2|40203018|40203699	miR-21-3p	84	84
ENSSSCG00000002885|ENSSSCT00000003187|6|USF2|40203018|40203699	miR-5-3p	608	611
ENSSSCG00000002885|ENSSSCT00000003187|6|USF2|40203018|40203699	miR-LLT11	43	44,223,81
ENSSSCG00000002885|ENSSSCT00000003187|6|USF2|40203018|40203699	miR-LLT7	6	206
ENSSSCG00000002885|ENSSSCT00000003187|6|USF2|40203018|40203699	miR-LLT8	6	162
ENSSSCG00000002886|ENSSSCT00000003189|6|HAMP|40207207|40207305	miR-LLT11	2	2
ENSSSCG00000002893|ENSSSCT00000003197|6|CD22|40343148|40345335	miR-16-3p	1160	295
ENSSSCG00000002893|ENSSSCT00000003197|6|CD22|40343148|40345335	miR-LLT11	305	267
ENSSSCG00000002895|ENSSSCT00000003199|6|KMT2B|40622012|40622325	miR-LLT11	12	122
ENSSSCG00000002895|ENSSSCT00000003199|6|KMT2B|40622012|40622325	miR-LLT8	63	141,25
ENSSSCG00000002898|ENSSSCT00000003202|6||40636793|40638650	miR-15-5p	953	953
ENSSSCG00000002898|ENSSSCT00000003202|6||40636793|40638650	miR-3-3p	946	380
ENSSSCG00000002898|ENSSSCT00000003202|6||40636793|40638650	miR-7-5p	1119	1120938
ENSSSCG00000002898|ENSSSCT00000003202|6||40636793|40638650	miR-LLT2	1076	16891643
ENSSSCG00000002904|ENSSSCT00000003209|6|HAUS5|40525907|40528557	miR-22-3p	83	86
ENSSSCG00000002905|ENSSSCT00000003210|6|RBM42|40540292|40540525	miR-LLT11	2	10
ENSSSCG00000002908|ENSSSCT00000003213|6|ZBTB32|40601033|40601339	miR-5-3p	136	143
ENSSSCG00000002917|ENSSSCT00000003222|6|NFKBID|40700571|40701566	miR-LLT8	8	16
ENSSSCG00000002918|ENSSSCT00000003223|6|HCST|40711606|40711722	miR-12-3p	32	36
ENSSSCG00000002919|ENSSSCT00000003224|6|TYROBP|40711873|40712031	miR-LLT8	57	58
ENSSSCG00000002921|ENSSSCT00000022327|6|CLIPR-59|40793322|40794823	miR-LLT8	574	845575956
ENSSSCG00000002923|ENSSSCT00000003228|6|WDR62|40876176|40876239	miR-LLT11	10	6
ENSSSCG00000002926|ENSSSCT00000003232|6|CKAP1|40894671|40894828	miR-13-5p	35	34
ENSSSCG00000002927|ENSSSCT00000003233|6|LRFN3|40754506|40754688	miR-18-3p	8	9
ENSSSCG00000002952|ENSSSCT00000003274|6|YIF1B|42723119|42724951	miR-10-5p	463	26516
ENSSSCG00000002952|ENSSSCT00000003274|6|YIF1B|42723119|42724951	miR-16-3p	740	752766
ENSSSCG00000002952|ENSSSCT00000003274|6|YIF1B|42723119|42724951	miR-18-3p	572	17573
ENSSSCG00000002952|ENSSSCT00000003274|6|YIF1B|42723119|42724951	miR-25-5p	758	753
ENSSSCG00000002952|ENSSSCT00000003274|6|YIF1B|42723119|42724951	miR-8-3p	1148	1149
ENSSSCG00000002952|ENSSSCT00000003274|6|YIF1B|42723119|42724951	miR-LLT1	1317	522
ENSSSCG00000002952|ENSSSCT00000003274|6|YIF1B|42723119|42724951	miR-LLT11	28	341
ENSSSCG00000002952|ENSSSCT00000003274|6|YIF1B|42723119|42724951	miR-LLT5	37	36
ENSSSCG00000002956|ENSSSCT00000003279|6|PSMD8|42797085|42797529	miR-LLT10	9	10
ENSSSCG00000002981|ENSSSCT00000003311|6|DMBT1|43728928|43729302	miR-LLT1	102	123
ENSSSCG00000002983|ENSSSCT00000003314|6|LGALS13|43948281|43948406	miR-LLT7	41	6
ENSSSCG00000002996|ENSSSCT00000003328|6|RAB4B-EGLN2|44684043	miR-13-5p	112	118
ENSSSCG00000002996|ENSSSCT00000003328|6|RAB4B-EGLN2|44684043	miR-LLT11	123	353
ENSSSCG00000002998|ENSSSCT00000003330|6|SNRPA|44667005|44667220	miR-LLT7	9	10
ENSSSCG00000002999|ENSSSCT00000003331|6|C19orf54|44647442|44648012	miR-LLT8	34	41
ENSSSCG00000003000|ENSSSCT00000003332|6|ITPKC|44644801|44646736	miR-16-3p	446	449770
ENSSSCG00000003000|ENSSSCT00000003332|6|ITPKC|44644801|44646736	miR-LLT10	811	809
ENSSSCG00000003000|ENSSSCT00000003332|6|ITPKC|44644801|44646736	miR-LLT7	576	592366
ENSSSCG00000003000|ENSSSCT00000003332|6|ITPKC|44644801|44646736	miR-LLT9	378	383
ENSSSCG00000003006|ENSSSCT00000003339|6|CYP2B22|44977565|44978800	miR-LLT11	711	712895
ENSSSCG00000003006|ENSSSCT00000003339|6|CYP2B22|44977565|44978800	miR-LLT7	481	1075
ENSSSCG00000003007|ENSSSCT00000003340|6||45234936|45235282	miR-LLT1	283	282
ENSSSCG00000003013|ENSSSCT00000003346|6|B9D2|45142576|45142851	miR-LLT8	2	7
ENSSSCG00000003014|ENSSSCT00000003347|6|TMEM91|45164130|45164300	miR-15-5p	33	53
ENSSSCG00000003014|ENSSSCT00000003347|6|TMEM91|45164130|45164300	miR-25-5p	6	17
ENSSSCG00000003015|ENSSSCT00000003348|6|EXOSC5|45166375|45166750	miR-16-3p	54	30
ENSSSCG00000003016|ENSSSCT00000003349|6||45121449|45123373	miR-LLT11	541	431
ENSSSCG00000003016|ENSSSCT00000003349|6||45121449|45123373	miR-LLT7	305	814,1,981,587,1073,406
ENSSSCG00000003017|ENSSSCT00000003350|6|TGFB1|45127027;45128164|45128077;45128164	miR-15-5p	8	13
ENSSSCG00000003017|ENSSSCT00000003350|6|TGFB1|45127027;45128164|45128077;45128164	miR-16-3p	110	101
ENSSSCG00000003017|ENSSSCT00000003350|6|TGFB1|45127027;45128164|45128077;45128164	miR-6-5p	109	102
ENSSSCG00000003017|ENSSSCT00000003350|6|TGFB1|45127027;45128164|45128077;45128164	miR-LLT11	92	89462950
ENSSSCG00000003017|ENSSSCT00000003350|6|TGFB1|45127027;45128164|45128077;45128164	miR-LLT5	118	128
ENSSSCG00000003021|ENSSSCT00000003355|6|MEGF8|45467631|45472071	miR-LLT6	3672	3672
ENSSSCG00000003021|ENSSSCT00000003355|6|MEGF8|45467631|45472071	miR-LLT7	2948	29493440
ENSSSCG00000003039|ENSSSCT00000003376|6||45921986|45922577	miR-1-5p	11	16
ENSSSCG00000003039|ENSSSCT00000003376|6||45921986|45922577	miR-16-3p	175	197
ENSSSCG00000003039|ENSSSCT00000003376|6||45921986|45922577	miR-25-5p	7	7410
ENSSSCG00000003039|ENSSSCT00000003376|6||45921986|45922577	miR-LLT11	47	45523
ENSSSCG00000003039|ENSSSCT00000003376|6||45921986|45922577	miR-LLT7	328	471509
ENSSSCG00000003041|ENSSSCT00000003378|6|CD79-ALPHA|46049093|46049445	miR-LLT11	1	1
ENSSSCG00000003041|ENSSSCT00000003378|6|CD79-ALPHA|46049093|46049445	miR-LLT7	153	153
ENSSSCG00000003041|ENSSSCT00000003378|6|CD79-ALPHA|46049093|46049445	miR-LLT8	206	207
ENSSSCG00000003046|ENSSSCT00000003383|6|RABAC1|45954604|45954763	miR-LLT11	35	37
ENSSSCG00000003061|ENSSSCT00000003398|6|CADM4|46217032|46218295	miR-LLT7	659	659589
ENSSSCG00000003062|ENSSSCT00000003399|6|LYPD3|46267156|46267709	miR-LLT11	75	83,70
ENSSSCG00000003062|ENSSSCT00000003399|6|LYPD3|46267156|46267709	miR-LLT8	84	385
ENSSSCG00000003062|ENSSSCT00000003399|6|LYPD3|46267156|46267709	miR-LLT9	236	234
ENSSSCG00000003063|ENSSSCT00000003400|6|PHLDB3|46258451|46260089	miR-LLT11	641	638,12
ENSSSCG00000003063|ENSSSCT00000003400|6|PHLDB3|46258451|46260089	miR-LLT8	653	413
ENSSSCG00000003065|ENSSSCT00000003402|6|PLAUR|46349485|46349795	miR-LLT11	42	43
ENSSSCG00000003066|ENSSSCT00000003403|6|IRGC|46403281|46403321	miR-LLT7	6	5
ENSSSCG00000003068|ENSSSCT00000003405|6|SMG9|46410754|46411748	miR-8-3p	367	370254
ENSSSCG00000003068|ENSSSCT00000003405|6|SMG9|46410754|46411748	miR-LLT8	210	225145
ENSSSCG00000003069|ENSSSCT00000003406|6|KCNN4|46441714;46440881|46441716;46441431	miR-3-3p	386	385
ENSSSCG00000003069|ENSSSCT00000003406|6|KCNN4|46441714;46440881|46441716;46441431	miR-LLT11	55	60
ENSSSCG00000003086|ENSSSCT00000003424|6|APOC2|47287914|47288049	miR-LLT8	33	69
ENSSSCG00000003088|ENSSSCT00000003426|6|APOE|47272074|47272195	miR-LLT11	33	46
ENSSSCG00000003088|ENSSSCT00000003426|6|APOE|47272074|47272195	miR-LLT7	32	33
ENSSSCG00000003090|ENSSSCT00000003429|6|PRR2|47248102|47248412	miR-8-3p	192	191,81
ENSSSCG00000003091|ENSSSCT00000003430|6|IRF2BP1|47460340|47460740	miR-LLT11	69	68
ENSSSCG00000003091|ENSSSCT00000003430|6|IRF2BP1|47460340|47460740	miR-LLT7	116	123
ENSSSCG00000003091|ENSSSCT00000003430|6|IRF2BP1|47460340|47460740	miR-LLT9	216	226
ENSSSCG00000003092|ENSSSCT00000003431|6|FOXA3|47451671|47452385	miR-LLT2	4	257
ENSSSCG00000003093|ENSSSCT00000003432|6|SYMPK|47400154|47402984	miR-1-5p	181	431
ENSSSCG00000003093|ENSSSCT00000003432|6|SYMPK|47400154|47402984	miR-16-3p	282	282
ENSSSCG00000003093|ENSSSCT00000003432|6|SYMPK|47400154|47402984	miR-6-5p	201	228
ENSSSCG00000003093|ENSSSCT00000003432|6|SYMPK|47400154|47402984	miR-LLT11	450	44911412167
ENSSSCG00000003093|ENSSSCT00000003432|6|SYMPK|47400154|47402984	miR-LLT8	443	2635523
ENSSSCG00000003095|ENSSSCT00000003434|6|NOVA2|47509200|47511091	miR-13-5p	1699	1701
ENSSSCG00000003095|ENSSSCT00000003434|6|NOVA2|47509200|47511091	miR-LLT7	1276	1271,41,1804
ENSSSCG00000003095|ENSSSCT00000003434|6|NOVA2|47509200|47511091	miR-LLT8	572	5861804
ENSSSCG00000003098|ENSSSCT00000003437|6|PPP5C|47660062|47660597	miR-14-5p	355	351
ENSSSCG00000003098|ENSSSCT00000003437|6|PPP5C|47660062|47660597	miR-3-3p	105	108
ENSSSCG00000003098|ENSSSCT00000003437|6|PPP5C|47660062|47660597	miR-8-3p	365	367
ENSSSCG00000003098|ENSSSCT00000003437|6|PPP5C|47660062|47660597	miR-LLT11	18	25
ENSSSCG00000003098|ENSSSCT00000003437|6|PPP5C|47660062|47660597	miR-LLT7	235	242
ENSSSCG00000003101|ENSSSCT00000003440|6|HIF3A|47631390|47631684	miR-19-5p	159	166
ENSSSCG00000003101|ENSSSCT00000003440|6|HIF3A|47631390|47631684	miR-LLT7	13	14144
ENSSSCG00000003101|ENSSSCT00000003440|6|HIF3A|47631390|47631684	miR-LLT8	1	133106
ENSSSCG00000003105|ENSSSCT00000003444|6|SLC1A5|47968136|47968707	miR-6-5p	396	256
ENSSSCG00000003105|ENSSSCT00000003444|6|SLC1A5|47968136|47968707	miR-LLT7	445	173
ENSSSCG00000003105|ENSSSCT00000003444|6|SLC1A5|47968136|47968707	miR-LLT8	451	436
ENSSSCG00000003106|ENSSSCT00000003445|6|AP2S1|48066402|48066696	miR-LLT11	263	40
ENSSSCG00000003110|ENSSSCT00000003449|6||48285309;48286188;48288283	miR-11-5p	353	353
ENSSSCG00000003110|ENSSSCT00000003449|6||48285309;48286188;48288283	miR-15-5p	354	456
ENSSSCG00000003110|ENSSSCT00000003449|6||48285309;48286188;48288283	miR-8-3p	310	311
ENSSSCG00000003110|ENSSSCT00000003449|6||48285309;48286188;48288283	miR-LLT7	858	844860
ENSSSCG00000003111|ENSSSCT00000003450|6|SAE1|48400126|48401072	miR-LLT3	812	811
ENSSSCG00000003111|ENSSSCT00000003450|6|SAE1|48400126|48401072	miR-LLT7	55	293,50
ENSSSCG00000003112|ENSSSCT00000003452|6||48411038|48412029	miR-13-5p	542	540419
ENSSSCG00000003112|ENSSSCT00000003452|6||48411038|48412029	miR-16-3p	432	45288
ENSSSCG00000003112|ENSSSCT00000003452|6||48411038|48412029	miR-LLT1	259	262
ENSSSCG00000003112|ENSSSCT00000003452|6||48411038|48412029	miR-LLT11	520	530,98,144,740,840
ENSSSCG00000003112|ENSSSCT00000003452|6||48411038|48412029	miR-LLT8	749	749649
ENSSSCG00000003114|ENSSSCT00000003454|6|DHX34|48586293|48587375	miR-1-5p	198	204,25
ENSSSCG00000003114|ENSSSCT00000003454|6|DHX34|48586293|48587375	miR-16-3p	87	89
ENSSSCG00000003114|ENSSSCT00000003454|6|DHX34|48586293|48587375	miR-25-5p	214	649596
ENSSSCG00000003119|ENSSSCT00000003459|6|ZNF541|48737682|48738199	miR-14-5p	177	183
ENSSSCG00000003119|ENSSSCT00000003459|6|ZNF541|48737682|48738199	miR-17-5p	47	66
ENSSSCG00000003119|ENSSSCT00000003459|6|ZNF541|48737682|48738199	miR-20-3p	268	265
ENSSSCG00000003119|ENSSSCT00000003459|6|ZNF541|48737682|48738199	miR-21-3p	369	371
ENSSSCG00000003119|ENSSSCT00000003459|6|ZNF541|48737682|48738199	miR-LLT11	97	30,94
ENSSSCG00000003119|ENSSSCT00000003460|6|ZNF541|48737682|48738199	miR-14-5p	177	183
ENSSSCG00000003119|ENSSSCT00000003460|6|ZNF541|48737682|48738199	miR-17-5p	47	66
ENSSSCG00000003119|ENSSSCT00000003460|6|ZNF541|48737682|48738199	miR-20-3p	268	265
ENSSSCG00000003119|ENSSSCT00000003460|6|ZNF541|48737682|48738199	miR-21-3p	369	371
ENSSSCG00000003119|ENSSSCT00000003460|6|ZNF541|48737682|48738199	miR-LLT11	97	30,94
ENSSSCG00000003120|ENSSSCT00000003461|6|NAPA|48768256|48768919	miR-19-5p	537	539
ENSSSCG00000003120|ENSSSCT00000003461|6|NAPA|48768256|48768919	miR-LLT11	402	32,1,401
ENSSSCG00000003120|ENSSSCT00000003461|6|NAPA|48768256|48768919	miR-LLT7	1	238,1
ENSSSCG00000003120|ENSSSCT00000003461|6|NAPA|48768256|48768919	miR-LLT8	250	254,233,29
ENSSSCG00000003121|ENSSSCT00000003462|6|KPTN|48779312|48779643	miR-LLT11	34	35
ENSSSCG00000003121|ENSSSCT00000003462|6|KPTN|48779312|48779643	miR-LLT7	15	14
ENSSSCG00000003132|ENSSSCT00000003473|6|KDELR1|49622942|49623795	miR-25-5p	761	760
ENSSSCG00000003132|ENSSSCT00000003473|6|KDELR1|49622942|49623795	miR-3-3p	612	612
ENSSSCG00000003132|ENSSSCT00000003473|6|KDELR1|49622942|49623795	miR-LLT11	807	814
ENSSSCG00000003132|ENSSSCT00000003473|6|KDELR1|49622942|49623795	miR-LLT7	339	376475113
ENSSSCG00000003134|ENSSSCT00000003475|6|GRWD1|49562279|49563222	miR-16-3p	9	4,1
ENSSSCG00000003134|ENSSSCT00000003475|6|GRWD1|49562279|49563222	miR-21-3p	1	9
ENSSSCG00000003134|ENSSSCT00000003475|6|GRWD1|49562279|49563222	miR-25-5p	1	1
ENSSSCG00000003134|ENSSSCT00000003475|6|GRWD1|49562279|49563222	miR-LLT11	509	191695
ENSSSCG00000003136|ENSSSCT00000003477|6|CYTH2|49536431|49540083	miR-15-5p	197	206
ENSSSCG00000003139|ENSSSCT00000003480|6|BCAT2|49854907|49856382	miR-13-5p	676	674
ENSSSCG00000003139|ENSSSCT00000003480|6|BCAT2|49854907|49856382	miR-LLT7	1023	1024657
ENSSSCG00000003139|ENSSSCT00000003480|6|BCAT2|49854907|49856382	miR-LLT8	186	55657187261
ENSSSCG00000003143|ENSSSCT00000003486|6|MAMSTR|49799585|49800140	miR-24-3p	423	422
ENSSSCG00000003143|ENSSSCT00000003486|6|MAMSTR|49799585|49800140	miR-LLT7	128	295
ENSSSCG00000003147|ENSSSCT00000003492|6||49740728|49740824	miR-6-5p	2	3
ENSSSCG00000003148|ENSSSCT00000003494|6||49734283|49734566	miR-3-3p	77	80
ENSSSCG00000003148|ENSSSCT00000003494|6||49734283|49734566	miR-8-3p	1	10
ENSSSCG00000003150|ENSSSCT00000003496|6|NUCB1|50119220|50119994	miR-24-3p	654	652
ENSSSCG00000003150|ENSSSCT00000003496|6|NUCB1|50119220|50119994	miR-LLT11	543	545582
ENSSSCG00000003156|ENSSSCT00000003506|6|HRC|49990798|49990919	miR-LLT7	2	5
ENSSSCG00000003161|ENSSSCT00000003511|6|PRRG2|50372755|50373358	miR-16-3p	290	303
ENSSSCG00000003161|ENSSSCT00000003511|6|PRRG2|50372755|50373358	miR-21-3p	127	140
ENSSSCG00000003161|ENSSSCT00000003511|6|PRRG2|50372755|50373358	miR-25-5p	285	301
ENSSSCG00000003161|ENSSSCT00000003511|6|PRRG2|50372755|50373358	miR-9-5p	307	142
ENSSSCG00000003161|ENSSSCT00000003511|6|PRRG2|50372755|50373358	miR-LLT11	190	186276
ENSSSCG00000003161|ENSSSCT00000003511|6|PRRG2|50372755|50373358	miR-LLT7	201	205
ENSSSCG00000003166|ENSSSCT00000003516|6|RPL13A|50297284;50373922|50297720;50373937	miR-6-5p	23	23
ENSSSCG00000003166|ENSSSCT00000003516|6|RPL13A|50297284;50373922|50297720;50373937	miR-8-3p	70	89
ENSSSCG00000003166|ENSSSCT00000003516|6|RPL13A|50297284;50373922|50297720;50373937	miR-LLT1	266	288
ENSSSCG00000003177|ENSSSCT00000003528|6|BCL2L12|50442994|50444473	miR-10-5p	722	757953
ENSSSCG00000003177|ENSSSCT00000003528|6|BCL2L12|50442994|50444473	miR-16-3p	551	552
ENSSSCG00000003182|ENSSSCT00000003534|6|SCAF1|50429186|50429435	miR-LLT11	140	118158
ENSSSCG00000003182|ENSSSCT00000003534|6|SCAF1|50429186|50429435	miR-LLT7	230	226
ENSSSCG00000003182|ENSSSCT00000003534|6|SCAF1|50429186|50429435	miR-LLT8	132	152
ENSSSCG00000003183|ENSSSCT00000003535|6|RRAS|50409604|50409870	miR-LLT11	151	149
ENSSSCG00000003190|ENSSSCT00000003545|6|ADM5|50461440|50461602	miR-13-5p	9	8
ENSSSCG00000003193|ENSSSCT00000003548|6|TBC1D17|50634779|50635303	miR-15-5p	284	132
ENSSSCG00000003193|ENSSSCT00000003548|6|TBC1D17|50634779|50635303	miR-LLT1	274	276
ENSSSCG00000003193|ENSSSCT00000003548|6|TBC1D17|50634779|50635303	miR-LLT10	181	181
ENSSSCG00000003193|ENSSSCT00000003548|6|TBC1D17|50634779|50635303	miR-LLT11	38	44,1,394
ENSSSCG00000003194|ENSSSCT00000003549|6|AKT1S1|50610689|50611626	miR-12-3p	488	186492
ENSSSCG00000003194|ENSSSCT00000003549|6|AKT1S1|50610689|50611626	miR-13-5p	115	183
ENSSSCG00000003194|ENSSSCT00000003549|6|AKT1S1|50610689|50611626	miR-16-3p	15	14
ENSSSCG00000003194|ENSSSCT00000003549|6|AKT1S1|50610689|50611626	miR-25-5p	165	15171
ENSSSCG00000003194|ENSSSCT00000003549|6|AKT1S1|50610689|50611626	miR-6-5p	168	169
ENSSSCG00000003194|ENSSSCT00000003549|6|AKT1S1|50610689|50611626	miR-LLT11	157	157207
ENSSSCG00000003194|ENSSSCT00000003549|6|AKT1S1|50610689|50611626	miR-LLT7	142	148
ENSSSCG00000003194|ENSSSCT00000003549|6|AKT1S1|50610689|50611626	miR-LLT8	153	152
ENSSSCG00000003199|ENSSSCT00000003554|6|AP2A1|50552641|50553289	miR-11-5p	243	245
ENSSSCG00000003199|ENSSSCT00000003554|6|AP2A1|50552641|50553289	miR-LLT1	95	101397
ENSSSCG00000003199|ENSSSCT00000003554|6|AP2A1|50552641|50553289	miR-LLT7	278	274211
ENSSSCG00000003199|ENSSSCT00000003554|6|AP2A1|50552641|50553289	miR-LLT8	28	1,27
ENSSSCG00000003202|ENSSSCT00000003557|6||50750160|50750379	miR-LLT2	83	89
ENSSSCG00000003204|ENSSSCT00000003559|6|VRK3|50753346|50755264	miR-3-3p	249	253
ENSSSCG00000003204|ENSSSCT00000003559|6|VRK3|50753346|50755264	miR-LLT5	1076	826
ENSSSCG00000003211|ENSSSCT00000003566|6|NR1H2|51093929|51094351	miR-LLT1	31	33
ENSSSCG00000003211|ENSSSCT00000003566|6|NR1H2|51093929|51094351	miR-LLT11	207	207185
ENSSSCG00000003212|ENSSSCT00000003567|6|NAPSA|51070034|51070121	miR-14-5p	22	29
ENSSSCG00000003214|ENSSSCT00000003569|6|KCNC3|51051582|51053435	miR-10-5p	1508	1529
ENSSSCG00000003214|ENSSSCT00000003569|6|KCNC3|51051582|51053435	miR-13-5p	1506	11511503
ENSSSCG00000003214|ENSSSCT00000003569|6|KCNC3|51051582|51053435	miR-16-3p	1524	1525
ENSSSCG00000003214|ENSSSCT00000003569|6|KCNC3|51051582|51053435	miR-17-5p	722	727
ENSSSCG00000003214|ENSSSCT00000003569|6|KCNC3|51051582|51053435	miR-LLT1	613	18,416,49,619,1830
ENSSSCG00000003214|ENSSSCT00000003569|6|KCNC3|51051582|51053435	miR-LLT11	1011	938983
ENSSSCG00000003214|ENSSSCT00000003569|6|KCNC3|51051582|51053435	miR-LLT7	205	1698,1,146
ENSSSCG00000003214|ENSSSCT00000003569|6|KCNC3|51051582|51053435	miR-LLT8	719	210161349835
ENSSSCG00000003215|ENSSSCT00000003570|6|SHANK1|51349098|51351141	miR-1-5p	338	1962
ENSSSCG00000003215|ENSSSCT00000003570|6|SHANK1|51349098|51351141	miR-16-3p	1954	1048,75,1964
ENSSSCG00000003215|ENSSSCT00000003570|6|SHANK1|51349098|51351141	miR-19-5p	1797	1796
ENSSSCG00000003215|ENSSSCT00000003570|6|SHANK1|51349098|51351141	miR-25-5p	1966	1986
ENSSSCG00000003215|ENSSSCT00000003570|6|SHANK1|51349098|51351141	miR-LLT11	79	1491,478,79,454
ENSSSCG00000003215|ENSSSCT00000003570|6|SHANK1|51349098|51351141	miR-LLT7	1953	721957426719473
ENSSSCG00000003215|ENSSSCT00000003570|6|SHANK1|51349098|51351141	miR-LLT8	1764	17721488804
ENSSSCG00000003215|ENSSSCT00000003571|6|SHANK1|51349098|51351141	miR-1-5p	338	1962
ENSSSCG00000003215|ENSSSCT00000003571|6|SHANK1|51349098|51351141	miR-16-3p	1954	1048,75,1964
ENSSSCG00000003215|ENSSSCT00000003571|6|SHANK1|51349098|51351141	miR-19-5p	1797	1796
ENSSSCG00000003215|ENSSSCT00000003571|6|SHANK1|51349098|51351141	miR-25-5p	1966	1986
ENSSSCG00000003215|ENSSSCT00000003571|6|SHANK1|51349098|51351141	miR-LLT11	79	1491,478,79,454
ENSSSCG00000003215|ENSSSCT00000003571|6|SHANK1|51349098|51351141	miR-LLT7	1953	721957426719473
ENSSSCG00000003215|ENSSSCT00000003571|6|SHANK1|51349098|51351141	miR-LLT8	1764	17721488804
ENSSSCG00000003218|ENSSSCT00000003574|6||51158983|51159087	miR-13-5p	35	56
ENSSSCG00000003218|ENSSSCT00000003575|6||51158983|51159087	miR-13-5p	35	56
ENSSSCG00000003219|ENSSSCT00000003577|6|FAM71E1|51159342|51159633	miR-20-3p	142	143
ENSSSCG00000003219|ENSSSCT00000003577|6|FAM71E1|51159342|51159633	miR-8-3p	149	157
ENSSSCG00000003222|ENSSSCT00000003581|6|SYT3|51316929;51317914|51317493;51317916	miR-13-5p	217	218
ENSSSCG00000003222|ENSSSCT00000003581|6|SYT3|51316929;51317914|51317493;51317916	miR-LLT8	125	125
ENSSSCG00000003222|ENSSSCT00000003581|6|SYT3|51316929;51317914|51317493;51317916	miR-LLT9	46	63
ENSSSCG00000003231|ENSSSCT00000003590|6|NKG7|51692516|51692994	miR-8-3p	2	1
ENSSSCG00000003231|ENSSSCT00000003590|6|NKG7|51692516|51692994	miR-LLT11	69	69
ENSSSCG00000003231|ENSSSCT00000003590|6|NKG7|51692516|51692994	miR-LLT8	71	72242
ENSSSCG00000003235|ENSSSCT00000003594|6|CTU1|51797828|51798403	miR-10-5p	274	275
ENSSSCG00000003235|ENSSSCT00000003594|6|CTU1|51797828|51798403	miR-23-5p	26	29
ENSSSCG00000003236|ENSSSCT00000003595|6|SIGLEC5|51805504|51805831	miR-8-3p	147	1
ENSSSCG00000003248|ENSSSCT00000003608|6||52451518;52451045|52451561;52451487	miR-LLT1	416	427
ENSSSCG00000003253|ENSSSCT00000003613|6||52977572|52978506	miR-13-5p	278	277
ENSSSCG00000003253|ENSSSCT00000003613|6||52977572|52978506	miR-6-5p	434	447
ENSSSCG00000003256|ENSSSCT00000003617|6|PRKCG|53001011|53001741	miR-LLT11	512	16
ENSSSCG00000003256|ENSSSCT00000003617|6|PRKCG|53001011|53001741	miR-LLT8	642	77
ENSSSCG00000003257|ENSSSCT00000003618|6|CACNG6|53085020|53085267	miR-LLT8	133	129
ENSSSCG00000003261|ENSSSCT00000003622|6||53199383|53199446	miR-LLT8	28	27
ENSSSCG00000003263|ENSSSCT00000003624|6|PRPF31|53223437|53223952	miR-10-5p	473	472
ENSSSCG00000003263|ENSSSCT00000003624|6|PRPF31|53223437|53223952	miR-18-3p	403	410
ENSSSCG00000003263|ENSSSCT00000003624|6|PRPF31|53223437|53223952	miR-3-3p	478	491
ENSSSCG00000003263|ENSSSCT00000003624|6|PRPF31|53223437|53223952	miR-LLT11	105	119
ENSSSCG00000003264|ENSSSCT00000003625|6|CNOT3|53242797;53241366|53243458;53241454	miR-14-5p	268	270
ENSSSCG00000003264|ENSSSCT00000003625|6|CNOT3|53242797;53241366|53243458;53241454	miR-16-3p	609	199
ENSSSCG00000003264|ENSSSCT00000003625|6|CNOT3|53242797;53241366|53243458;53241454	miR-LLT11	574	325
ENSSSCG00000003264|ENSSSCT00000003625|6|CNOT3|53242797;53241366|53243458;53241454	miR-LLT7	202	199
ENSSSCG00000003266|ENSSSCT00000003627|6|TMC4|53248509|53248729	miR-21-3p	58	61
ENSSSCG00000003267|ENSSSCT00000003628|6|MBOAT7|53263392|53264019	miR-1-5p	46	55
ENSSSCG00000003267|ENSSSCT00000003628|6|MBOAT7|53263392|53264019	miR-13-5p	201	121218
ENSSSCG00000003267|ENSSSCT00000003628|6|MBOAT7|53263392|53264019	miR-6-5p	150	165
ENSSSCG00000003267|ENSSSCT00000003628|6|MBOAT7|53263392|53264019	miR-LLT10	359	367
ENSSSCG00000003267|ENSSSCT00000003628|6|MBOAT7|53263392|53264019	miR-LLT11	265	267
ENSSSCG00000003267|ENSSSCT00000003628|6|MBOAT7|53263392|53264019	miR-LLT8	480	193
ENSSSCG00000003268|ENSSSCT00000003629|6|TSEN34|53288217|53288525	miR-9-5p	14	13
ENSSSCG00000003275|ENSSSCT00000003637|6||53549526|53550066	miR-LLT7	179	304
ENSSSCG00000003276|ENSSSCT00000003638|6|GP6|53815295|53815950	miR-LLT7	443	442
ENSSSCG00000003278|ENSSSCT00000003641|6||53773673|53774819	miR-24-3p	737	737
ENSSSCG00000003282|ENSSSCT00000003646|6|PIGE-108A11.3|53969745|53969899	miR-15-5p	126	124
ENSSSCG00000003284|ENSSSCT00000003648|6||53684753|53685644	miR-14-5p	54	55
ENSSSCG00000003288|ENSSSCT00000003652|6|HSPBP1|54392503|54393103	miR-LLT7	121	414122
ENSSSCG00000003302|ENSSSCT00000003666|6|TMEM86B|54421287|54421705	miR-15-5p	122	121
ENSSSCG00000003302|ENSSSCT00000003666|6|TMEM86B|54421287|54421705	miR-6-5p	237	251
ENSSSCG00000003329|ENSSSCT00000003696|6|ACAP3|58048101|58049452	miR-16-3p	1230	1229414697348
ENSSSCG00000003329|ENSSSCT00000003696|6|ACAP3|58048101|58049452	miR-6-5p	339	34912307061148
ENSSSCG00000003329|ENSSSCT00000003696|6|ACAP3|58048101|58049452	miR-LLT7	974	976
ENSSSCG00000003329|ENSSSCT00000003696|6|ACAP3|58048101|58049452	miR-LLT8	1208	12094011133
ENSSSCG00000003331|ENSSSCT00000003698|6|TNFRSF4|58014190|58014416	miR-10-5p	30	1
ENSSSCG00000003331|ENSSSCT00000003698|6|TNFRSF4|58014190|58014416	miR-14-5p	12	90
ENSSSCG00000003331|ENSSSCT00000003698|6|TNFRSF4|58014190|58014416	miR-LLT8	36	56
ENSSSCG00000003332|ENSSSCT00000003699|6|SDF4|58008108|58008413	miR-10-5p	167	56
ENSSSCG00000003332|ENSSSCT00000003699|6|SDF4|58008108|58008413	miR-16-3p	65	78
ENSSSCG00000003332|ENSSSCT00000003699|6|SDF4|58008108|58008413	miR-19-5p	164	165
ENSSSCG00000003332|ENSSSCT00000003699|6|SDF4|58008108|58008413	miR-21-3p	194	3
ENSSSCG00000003332|ENSSSCT00000003699|6|SDF4|58008108|58008413	miR-25-5p	73	77
ENSSSCG00000003332|ENSSSCT00000003699|6|SDF4|58008108|58008413	miR-6-5p	169	171
ENSSSCG00000003334|ENSSSCT00000003701|6|UBE2J2|57981766|57982129	miR-3-3p	75	79,50
ENSSSCG00000003334|ENSSSCT00000003701|6|UBE2J2|57981766|57982129	miR-LLT7	187	179
ENSSSCG00000003339|ENSSSCT00000003708|6|CPSF3L|58092873|58095159	miR-LLT10	1839	18711856
ENSSSCG00000003339|ENSSSCT00000003708|6|CPSF3L|58092873|58095159	miR-LLT11	60	9381632
ENSSSCG00000003339|ENSSSCT00000003708|6|CPSF3L|58092873|58095159	miR-LLT7	1099	1026
ENSSSCG00000003339|ENSSSCT00000003708|6|CPSF3L|58092873|58095159	miR-LLT8	1563	15631787932
ENSSSCG00000003341|ENSSSCT00000003710|6|TAS1R3|58115056|58115907	miR-3-3p	476	483
ENSSSCG00000003341|ENSSSCT00000003710|6|TAS1R3|58115056|58115907	miR-8-3p	253	376
ENSSSCG00000003341|ENSSSCT00000003710|6|TAS1R3|58115056|58115907	miR-LLT1	543	542399
ENSSSCG00000003341|ENSSSCT00000003710|6|TAS1R3|58115056|58115907	miR-LLT8	328	329,715,3,727
ENSSSCG00000003344|ENSSSCT00000003713|6|VWA1|58303121|58304156	miR-12-3p	110	141
ENSSSCG00000003344|ENSSSCT00000003713|6|VWA1|58303121|58304156	miR-16-3p	29	1,41
ENSSSCG00000003344|ENSSSCT00000003713|6|VWA1|58303121|58304156	miR-25-5p	19	1,41
ENSSSCG00000003344|ENSSSCT00000003713|6|VWA1|58303121|58304156	miR-LLT11	826	829638
ENSSSCG00000003344|ENSSSCT00000003713|6|VWA1|58303121|58304156	miR-LLT5	149	433
ENSSSCG00000003345|ENSSSCT00000003714|6|TMEM88B|58292301|58293135	miR-13-5p	196	171
ENSSSCG00000003345|ENSSSCT00000003714|6|TMEM88B|58292301|58293135	miR-14-5p	456	304
ENSSSCG00000003345|ENSSSCT00000003714|6|TMEM88B|58292301|58293135	miR-25-5p	353	352
ENSSSCG00000003345|ENSSSCT00000003714|6|TMEM88B|58292301|58293135	miR-5-3p	473	473
ENSSSCG00000003345|ENSSSCT00000003714|6|TMEM88B|58292301|58293135	miR-LLT11	182	183
ENSSSCG00000003348|ENSSSCT00000003717|6|SSU72|58158456|58158883	miR-16-3p	367	6367
ENSSSCG00000003348|ENSSSCT00000003717|6|SSU72|58158456|58158883	miR-6-5p	1	1
ENSSSCG00000003348|ENSSSCT00000003717|6|SSU72|58158456|58158883	miR-LLT7	384	256
ENSSSCG00000003350|ENSSSCT00000003719|6|MIB2|58229870|58230000	miR-1-5p	13	13,49
ENSSSCG00000003350|ENSSSCT00000003719|6|MIB2|58229870|58230000	miR-16-3p	6	17
ENSSSCG00000003350|ENSSSCT00000003719|6|MIB2|58229870|58230000	miR-18-3p	27	31
ENSSSCG00000003350|ENSSSCT00000003719|6|MIB2|58229870|58230000	miR-21-3p	2	16
ENSSSCG00000003350|ENSSSCT00000003719|6|MIB2|58229870|58230000	miR-25-5p	19	18
ENSSSCG00000003350|ENSSSCT00000003719|6|MIB2|58229870|58230000	miR-LLT11	14	11
ENSSSCG00000003350|ENSSSCT00000003719|6|MIB2|58229870|58230000	miR-LLT7	53	5
ENSSSCG00000003351|ENSSSCT00000003720|6|MMP23B|58233800|58233984	miR-LLT11	92	87
ENSSSCG00000003351|ENSSSCT00000003720|6|MMP23B|58233800|58233984	miR-LLT9	21	25
ENSSSCG00000003352|ENSSSCT00000003721|6||58234026|58234755	miR-15-5p	659	663
ENSSSCG00000003352|ENSSSCT00000003721|6||58234026|58234755	miR-7-5p	29	268
ENSSSCG00000003352|ENSSSCT00000003721|6||58234026|58234755	miR-LLT11	709	707364
ENSSSCG00000003352|ENSSSCT00000003721|6||58234026|58234755	miR-LLT8	377	549
ENSSSCG00000003359|ENSSSCT00000003728|6|TPRG1L|59884843|59885396	miR-LLT11	232	240
ENSSSCG00000003359|ENSSSCT00000003728|6|TPRG1L|59884843|59885396	miR-LLT8	227	340
ENSSSCG00000003360|ENSSSCT00000003729|6|WRAP73|59883757|59886419	miR-1-5p	1293	566
ENSSSCG00000003360|ENSSSCT00000003729|6|WRAP73|59883757|59886419	miR-7-5p	1384	1391
ENSSSCG00000003361|ENSSSCT00000003730|6||59964629|59965357	miR-1-5p	445	448172
ENSSSCG00000003363|ENSSSCT00000003733|6|C1orf174|60036835|60037320	miR-6-5p	109	122
ENSSSCG00000003369|ENSSSCT00000003739|6|ICMT|62023915|62027103	miR-11-5p	2949	2951
ENSSSCG00000003369|ENSSSCT00000003739|6|ICMT|62023915|62027103	miR-8-3p	2727	362
ENSSSCG00000003369|ENSSSCT00000003739|6|ICMT|62023915|62027103	miR-LLT10	1842	3122878
ENSSSCG00000003376|ENSSSCT00000003746|6|PLEKHG5|62274254|62275061	miR-11-5p	112	110
ENSSSCG00000003376|ENSSSCT00000003746|6|PLEKHG5|62274254|62275061	miR-LLT11	634	632182
ENSSSCG00000003376|ENSSSCT00000003746|6|PLEKHG5|62274254|62275061	miR-LLT8	286	286,1,73
ENSSSCG00000003377|ENSSSCT00000003747|6|ACOT7|62103735|62104052	miR-14-5p	204	209
ENSSSCG00000003378|ENSSSCT00000003749|6|THAP3|62380056|62380440	miR-17-5p	257	257
ENSSSCG00000003378|ENSSSCT00000003749|6|THAP3|62380056|62380440	miR-3-3p	330	325209
ENSSSCG00000003378|ENSSSCT00000003749|6|THAP3|62380056|62380440	miR-LLT7	16	126
ENSSSCG00000003379|ENSSSCT00000003750|6|KLHL21|62395564|62396408	miR-LLT1	305	306
ENSSSCG00000003383|ENSSSCT00000003754|6|ZBTB48|62425306|62425382	miR-16-3p	1	1
ENSSSCG00000003383|ENSSSCT00000003754|6|ZBTB48|62425306|62425382	miR-LLT11	2	1
ENSSSCG00000003391|ENSSSCT00000003762|6|CA6|63673118|63673469	miR-LLT8	90	95
ENSSSCG00000003393|ENSSSCT00000003764|6||64119033|64120992	miR-16-3p	115	384157
ENSSSCG00000003393|ENSSSCT00000003764|6||64119033|64120992	miR-25-5p	377	384695
ENSSSCG00000003393|ENSSSCT00000003764|6||64119033|64120992	miR-LLT10	181	184
ENSSSCG00000003393|ENSSSCT00000003764|6||64119033|64120992	miR-LLT11	1394	1390,312,488,1526,1
ENSSSCG00000003393|ENSSSCT00000003764|6||64119033|64120992	miR-LLT7	959	10827
ENSSSCG00000003393|ENSSSCT00000003764|6||64119033|64120992	miR-LLT8	688	69816251675
ENSSSCG00000003404|ENSSSCT00000003777|6|DFFA|64657728|64659053	miR-LLT7	75	74
ENSSSCG00000003405|ENSSSCT00000003778|6|PEX14|64804376|64805061	miR-1-5p	459	473
ENSSSCG00000003405|ENSSSCT00000003778|6|PEX14|64804376|64805061	miR-16-3p	433	443
ENSSSCG00000003405|ENSSSCT00000003778|6|PEX14|64804376|64805061	miR-20-3p	371	382
ENSSSCG00000003405|ENSSSCT00000003778|6|PEX14|64804376|64805061	miR-25-5p	390	405270
ENSSSCG00000003405|ENSSSCT00000003778|6|PEX14|64804376|64805061	miR-3-3p	44	352
ENSSSCG00000003405|ENSSSCT00000003778|6|PEX14|64804376|64805061	miR-4-3p	418	438
ENSSSCG00000003405|ENSSSCT00000003778|6|PEX14|64804376|64805061	miR-6-5p	405	187402
ENSSSCG00000003405|ENSSSCT00000003778|6|PEX14|64804376|64805061	miR-7-5p	1	1
ENSSSCG00000003405|ENSSSCT00000003778|6|PEX14|64804376|64805061	miR-LLT11	175	139
ENSSSCG00000003405|ENSSSCT00000003778|6|PEX14|64804376|64805061	miR-LLT7	149	559
ENSSSCG00000003413|ENSSSCT00000003786|6|FRAP1|65191722|65192685	miR-16-3p	532	546
ENSSSCG00000003413|ENSSSCT00000003786|6|FRAP1|65191722|65192685	miR-3-3p	671	671
ENSSSCG00000003419|ENSSSCT00000003793|6||65692628|65692936	miR-LLT8	87	276
ENSSSCG00000003420|ENSSSCT00000003794|6||65692283|65693438	miR-13-5p	734	24
ENSSSCG00000003420|ENSSSCT00000003794|6||65692283|65693438	miR-3-3p	1039	1039
ENSSSCG00000003420|ENSSSCT00000003794|6||65692283|65693438	miR-LLT1	613	263614
ENSSSCG00000003420|ENSSSCT00000003794|6||65692283|65693438	miR-LLT11	81	155783
ENSSSCG00000003420|ENSSSCT00000003794|6||65692283|65693438	miR-LLT7	571	580
ENSSSCG00000003420|ENSSSCT00000003794|6||65692283|65693438	miR-LLT9	449	449
ENSSSCG00000003421|ENSSSCT00000003795|6|FBXO44|65672487|65673480	miR-3-3p	608	607
ENSSSCG00000003428|ENSSSCT00000003805|6|MTHFR|65773242|65777467	miR-16-3p	2787	2798
ENSSSCG00000003428|ENSSSCT00000003805|6|MTHFR|65773242|65777467	miR-19-5p	1130	3758
ENSSSCG00000003428|ENSSSCT00000003805|6|MTHFR|65773242|65777467	miR-LLT11	30	1935,66,2429,1249,30,169
ENSSSCG00000003428|ENSSSCT00000003805|6|MTHFR|65773242|65777467	miR-LLT8	2378	238119261422404
ENSSSCG00000003429|ENSSSCT00000003807|6|CLCN6|65822628|65825700	miR-16-3p	246	33
ENSSSCG00000003429|ENSSSCT00000003807|6|CLCN6|65822628|65825700	miR-21-3p	558	563
ENSSSCG00000003429|ENSSSCT00000003807|6|CLCN6|65822628|65825700	miR-LLT7	3042	2350
ENSSSCG00000003432|ENSSSCT00000003810|6|KIAA2013|65885366|65886066	miR-16-3p	460	459
ENSSSCG00000003433|ENSSSCT00000003811|6|PLOD1|65928189|65929582	miR-15-5p	979	1002
ENSSSCG00000003433|ENSSSCT00000003811|6|PLOD1|65928189|65929582	miR-LLT11	1074	1074873
ENSSSCG00000003434|ENSSSCT00000003812|6|MFN2|66014287|66016364	miR-19-5p	1634	1640360
ENSSSCG00000003434|ENSSSCT00000003812|6|MFN2|66014287|66016364	miR-LLT8	1561	17781565102
ENSSSCG00000003435|ENSSSCT00000003813|6|MIIP|66034628|66035113	miR-11-5p	144	160
ENSSSCG00000003435|ENSSSCT00000003813|6|MIIP|66034628|66035113	miR-16-3p	426	304
ENSSSCG00000003435|ENSSSCT00000003813|6|MIIP|66034628|66035113	miR-LLT8	45	52
ENSSSCG00000003439|ENSSSCT00000003817|6|DHRS3|66685215|66685648	miR-LLT10	2	4
ENSSSCG00000003454|ENSSSCT00000003835|6|KAZN|68731637|68735048	miR-23-5p	709	709
ENSSSCG00000003454|ENSSSCT00000003835|6|KAZN|68731637|68735048	miR-3-3p	2267	2274
ENSSSCG00000003456|ENSSSCT00000003837|6||69014109|69014910	miR-LLT8	312	312
ENSSSCG00000003456|ENSSSCT00000003838|6||69014109|69014910	miR-LLT8	312	312
ENSSSCG00000003456|ENSSSCT00000003839|6||69014109|69014910	miR-LLT8	312	312
ENSSSCG00000003458|ENSSSCT00000003841|6|EFHD2|69047948|69049580	miR-16-3p	242	292
ENSSSCG00000003458|ENSSSCT00000003841|6|EFHD2|69047948|69049580	miR-25-5p	199	291206
ENSSSCG00000003458|ENSSSCT00000003841|6|EFHD2|69047948|69049580	miR-6-5p	259	260
ENSSSCG00000003465|ENSSSCT00000003851|6|FBLIM1|69340842|69344451	miR-8-3p	984	9842022
ENSSSCG00000003468|ENSSSCT00000003854|6|PLEKHM2|69396243|69397131	miR-15-5p	283	1
ENSSSCG00000003468|ENSSSCT00000003854|6|PLEKHM2|69396243|69397131	miR-16-3p	597	607499
ENSSSCG00000003468|ENSSSCT00000003854|6|PLEKHM2|69396243|69397131	miR-21-3p	58	68
ENSSSCG00000003468|ENSSSCT00000003854|6|PLEKHM2|69396243|69397131	miR-25-5p	388	389
ENSSSCG00000003468|ENSSSCT00000003854|6|PLEKHM2|69396243|69397131	miR-3-3p	541	541
ENSSSCG00000003468|ENSSSCT00000003854|6|PLEKHM2|69396243|69397131	miR-6-5p	496	504
ENSSSCG00000003468|ENSSSCT00000003854|6|PLEKHM2|69396243|69397131	miR-LLT10	794	536
ENSSSCG00000003470|ENSSSCT00000003856|6|FAM131C|69544898|69545560	miR-LLT1	99	98
ENSSSCG00000003470|ENSSSCT00000003856|6|FAM131C|69544898|69545560	miR-LLT7	402	403
ENSSSCG00000003470|ENSSSCT00000003856|6|FAM131C|69544898|69545560	miR-LLT8	409	414
ENSSSCG00000003471|ENSSSCT00000003857|6|EPHA2|69567127|69568270	miR-LLT7	510	512
ENSSSCG00000003477|ENSSSCT00000003863|6|NECAP2|69854891|69856600	miR-13-5p	337	347
ENSSSCG00000003479|ENSSSCT00000003865|6|MFAP2|69920824|69921221	miR-LLT11	294	61,1
ENSSSCG00000003479|ENSSSCT00000003865|6|MFAP2|69920824|69921221	miR-LLT7	144	72266
ENSSSCG00000003479|ENSSSCT00000003865|6|MFAP2|69920824|69921221	miR-LLT8	188	191,282,28
ENSSSCG00000003483|ENSSSCT00000003869|6|PADI4|70310124|70310350	miR-13-5p	133	139
ENSSSCG00000003483|ENSSSCT00000003869|6|PADI4|70310124|70310350	miR-LLT11	16	18
ENSSSCG00000003483|ENSSSCT00000003869|6|PADI4|70310124|70310350	miR-LLT8	34	81
ENSSSCG00000003484|ENSSSCT00000003870|6|PADI6|70333471|70333698	miR-LLT8	26	36
ENSSSCG00000003485|ENSSSCT00000003871|6|RCC2|70334853|70337195	miR-19-5p	844	846
ENSSSCG00000003490|ENSSSCT00000003877|6|MRTO4|71815560|71816020	miR-LLT11	13	19356
ENSSSCG00000003492|ENSSSCT00000003879|6|PQLC2|71839873|71840701	miR-3-3p	566	574
ENSSSCG00000003492|ENSSSCT00000003879|6|PQLC2|71839873|71840701	miR-LLT7	356	365
ENSSSCG00000003492|ENSSSCT00000003879|6|PQLC2|71839873|71840701	miR-LLT8	121	396
ENSSSCG00000003493|ENSSSCT00000003880|6|CAPZB|71842815|71843563	miR-16-3p	7	6
ENSSSCG00000003496|ENSSSCT00000003884|6|PLA2G2F|72611807|72613962	miR-LLT7	970	971
ENSSSCG00000003497|ENSSSCT00000003885|6|PLA2G2D|72580427|72581204	miR-LLT11	413	424
ENSSSCG00000003498|ENSSSCT00000003886|6|UBXN10|72654471|72654865	miR-LLT11	1	1
ENSSSCG00000003498|ENSSSCT00000003886|6|UBXN10|72654471|72654865	miR-LLT9	266	267
ENSSSCG00000003506|ENSSSCT00000003896|6|PINK1|73127113|73128343	miR-15-5p	982	983
ENSSSCG00000003506|ENSSSCT00000003896|6|PINK1|73127113|73128343	miR-LLT1	54	53975
ENSSSCG00000003522|ENSSSCT00000003913|6||74512424|74512949	miR-13-5p	56	55
ENSSSCG00000003523|ENSSSCT00000003914|6|EPHA8|74577249|74579158	miR-1-5p	788	788
ENSSSCG00000003523|ENSSSCT00000003914|6|EPHA8|74577249|74579158	miR-16-3p	938	6541680
ENSSSCG00000003523|ENSSSCT00000003914|6|EPHA8|74577249|74579158	miR-8-3p	1161	1160
ENSSSCG00000003523|ENSSSCT00000003914|6|EPHA8|74577249|74579158	miR-LLT11	942	9439731452
ENSSSCG00000003523|ENSSSCT00000003914|6|EPHA8|74577249|74579158	miR-LLT8	1436	1773165
ENSSSCG00000003527|ENSSSCT00000003918|6|EPHB2|74878414|74880164	miR-LLT11	1332	13321421
ENSSSCG00000003539|ENSSSCT00000003931|6|GRHL3|75698297|75698949	miR-13-5p	294	298
ENSSSCG00000003539|ENSSSCT00000003931|6|GRHL3|75698297|75698949	miR-LLT7	292	7
ENSSSCG00000003543|ENSSSCT00000003935|6|NIPAL3|75852676|75853525	miR-LLT2	204	205
ENSSSCG00000003543|ENSSSCT00000003935|6|NIPAL3|75852676|75853525	miR-LLT3	624	624
ENSSSCG00000003543|ENSSSCT00000003935|6|NIPAL3|75852676|75853525	miR-LLT7	414	427
ENSSSCG00000003549|ENSSSCT00000003942|6|LDLRAP1|76623327|76625150	miR-LLT7	476	744
ENSSSCG00000003551|ENSSSCT00000003945|6|PAQR7|76874370|76875387	miR-LLT11	190	200114468
ENSSSCG00000003560|ENSSSCT00000003954|6|PIGV|77594376|77595102	miR-LLT10	6	4
ENSSSCG00000003562|ENSSSCT00000003956|6|SFN|77759509|77760027	miR-16-3p	13	17,1
ENSSSCG00000003562|ENSSSCT00000003956|6|SFN|77759509|77760027	miR-19-5p	184	184
ENSSSCG00000003562|ENSSSCT00000003956|6|SFN|77759509|77760027	miR-25-5p	408	417
ENSSSCG00000003562|ENSSSCT00000003956|6|SFN|77759509|77760027	miR-6-5p	14	418,14
ENSSSCG00000003562|ENSSSCT00000003956|6|SFN|77759509|77760027	miR-LLT11	252	249
ENSSSCG00000003562|ENSSSCT00000003956|6|SFN|77759509|77760027	miR-LLT3	405	410
ENSSSCG00000003565|ENSSSCT00000003959|6|NR0B2|77797992|77798356	miR-LLT1	53	54
ENSSSCG00000003565|ENSSSCT00000003959|6|NR0B2|77797992|77798356	miR-LLT11	112	128
ENSSSCG00000003566|ENSSSCT00000003960|6|NUDC|77822020|77822246	miR-13-5p	48	58
ENSSSCG00000003566|ENSSSCT00000003960|6|NUDC|77822020|77822246	miR-16-3p	62	33
ENSSSCG00000003566|ENSSSCT00000003960|6|NUDC|77822020|77822246	miR-25-5p	26	33
ENSSSCG00000003566|ENSSSCT00000003960|6|NUDC|77822020|77822246	miR-3-3p	100	100
ENSSSCG00000003567|ENSSSCT00000003961|6|KDF1|77824697|77825207	miR-3-3p	177	189
ENSSSCG00000003567|ENSSSCT00000003961|6|KDF1|77824697|77825207	miR-LLT11	189	201
ENSSSCG00000003568|ENSSSCT00000003962|6|FAM46B|77873689|77874604	miR-LLT1	619	630
ENSSSCG00000003569|ENSSSCT00000003963|6|SLC9A1|77942526|77944425	miR-1-5p	79	94
ENSSSCG00000003569|ENSSSCT00000003963|6|SLC9A1|77942526|77944425	miR-13-5p	241	835
ENSSSCG00000003569|ENSSSCT00000003963|6|SLC9A1|77942526|77944425	miR-LLT7	136	1305,1103,150,85
ENSSSCG00000003569|ENSSSCT00000003963|6|SLC9A1|77942526|77944425	miR-LLT8	101	1141118877615780
ENSSSCG00000003570|ENSSSCT00000003964|6|WDTC1|78105404|78105494	miR-LLT11	4	3
ENSSSCG00000003576|ENSSSCT00000003970|6|GPR3|78183396|78184402	miR-16-3p	633	632
ENSSSCG00000003576|ENSSSCT00000003970|6|GPR3|78183396|78184402	miR-LLT11	142	146816778498
ENSSSCG00000003576|ENSSSCT00000003970|6|GPR3|78183396|78184402	miR-LLT8	917	930
ENSSSCG00000003580|ENSSSCT00000003975|6|EYA3|78635930|78639923	miR-LLT11	727	7279662407
ENSSSCG00000003588|ENSSSCT00000003983|6|SRSF4|79952183|79952758	miR-8-3p	259	272
ENSSSCG00000003589|ENSSSCT00000003984|6|MECR|79984219|79987166	miR-3-3p	1050	10511896
ENSSSCG00000003589|ENSSSCT00000003984|6|MECR|79984219|79987166	miR-LLT8	589	5901244
ENSSSCG00000003590|ENSSSCT00000003985|6|PTPRU|80105096|80106273	miR-8-3p	196	195
ENSSSCG00000003590|ENSSSCT00000003985|6|PTPRU|80105096|80106273	miR-LLT11	453	453,315,74,215
ENSSSCG00000003590|ENSSSCT00000003985|6|PTPRU|80105096|80106273	miR-LLT7	452	553,90,598
ENSSSCG00000003590|ENSSSCT00000003985|6|PTPRU|80105096|80106273	miR-LLT8	226	225,88
ENSSSCG00000003592|ENSSSCT00000003987|6|SDC3|81283457|81287308	miR-3-3p	2353	23632511
ENSSSCG00000003592|ENSSSCT00000003987|6|SDC3|81283457|81287308	miR-LLT7	3360	521
ENSSSCG00000003592|ENSSSCT00000003987|6|SDC3|81283457|81287308	miR-LLT8	593	5941228
ENSSSCG00000003593|ENSSSCT00000003988|6|NKAIN1|81479841|81481811	miR-LLT11	1755	172310092511756
ENSSSCG00000003593|ENSSSCT00000003988|6|NKAIN1|81479841|81481811	miR-LLT8	1733	961
ENSSSCG00000003595|ENSSSCT00000003990|6||81728923|81729370	miR-LLT11	141	143
ENSSSCG00000003595|ENSSSCT00000003990|6||81728923|81729370	miR-LLT7	68	135
ENSSSCG00000003595|ENSSSCT00000003990|6||81728923|81729370	miR-LLT8	159	163,41
ENSSSCG00000003600|ENSSSCT00000003995|6|TINAGL1|81820847|81821191	miR-16-3p	44	43
ENSSSCG00000003600|ENSSSCT00000003995|6|TINAGL1|81820847|81821191	miR-25-5p	36	42
ENSSSCG00000003600|ENSSSCT00000003995|6|TINAGL1|81820847|81821191	miR-6-5p	43	47
ENSSSCG00000003600|ENSSSCT00000003995|6|TINAGL1|81820847|81821191	miR-8-3p	31	59
ENSSSCG00000003600|ENSSSCT00000003995|6|TINAGL1|81820847|81821191	miR-LLT11	158	153
ENSSSCG00000003600|ENSSSCT00000003995|6|TINAGL1|81820847|81821191	miR-LLT8	58	144,35
ENSSSCG00000003602|ENSSSCT00000003997|6|PEF1|81867274;81800443|81867997;81800460	miR-8-3p	508	512
ENSSSCG00000003608|ENSSSCT00000004003|6|LCK|82852220|82852669	miR-LLT9	315	373
ENSSSCG00000003610|ENSSSCT00000004005|6|IQCC|82717845|82718142	miR-LLT1	225	232
ENSSSCG00000003611|ENSSSCT00000004006|6|TMEM234|82724208|82725401	miR-LLT11	92	93679943
ENSSSCG00000003616|ENSSSCT00000004011|6|FAM167B|82690529|82690869	miR-24-3p	223	222
ENSSSCG00000003616|ENSSSCT00000004011|6|FAM167B|82690529|82690869	miR-8-3p	185	192
ENSSSCG00000003620|ENSSSCT00000004016|6|TRIM62|83468548|83470411	miR-LLT1	1460	1459
ENSSSCG00000003620|ENSSSCT00000004016|6|TRIM62|83468548|83470411	miR-LLT11	1026	10312634601287
ENSSSCG00000003620|ENSSSCT00000004016|6|TRIM62|83468548|83470411	miR-LLT7	1629	1635
ENSSSCG00000003633|ENSSSCT00000004029|6|TEKT2|85527554|85527637	miR-11-5p	18	23
ENSSSCG00000003634|ENSSSCT00000004030|6|ADPRHL2|85533736|85534297	miR-10-5p	169	184203
ENSSSCG00000003634|ENSSSCT00000004030|6|ADPRHL2|85533736|85534297	miR-15-5p	92	99
ENSSSCG00000003634|ENSSSCT00000004030|6|ADPRHL2|85533736|85534297	miR-19-5p	92	93197
ENSSSCG00000003642|ENSSSCT00000004038|6|INPP5B|86656665|86656917	miR-LLT7	36	37
ENSSSCG00000003644|ENSSSCT00000004040|6|FHL3|86751333|86751804	miR-LLT1	405	404
ENSSSCG00000003644|ENSSSCT00000004040|6|FHL3|86751333|86751804	miR-LLT11	55	61335
ENSSSCG00000003647|ENSSSCT00000004043|6||86865124|86865608	miR-LLT1	405	404
ENSSSCG00000003647|ENSSSCT00000004043|6||86865124|86865608	miR-LLT11	55	61335
ENSSSCG00000003648|ENSSSCT00000004044|6|RRAGC|87836131|87836349	miR-3-3p	16	15
ENSSSCG00000003654|ENSSSCT00000004050|6|MACF1|88401810|88403179	miR-LLT11	768	761,1
ENSSSCG00000003664|ENSSSCT00000004060|6|PPIE|88651811|88652059	miR-20-3p	39	37
ENSSSCG00000003690|ENSSSCT00000004088|6||96227467|96230469	miR-16-3p	42	42,70,261
ENSSSCG00000003690|ENSSSCT00000004088|6||96227467|96230469	miR-25-5p	26	44
ENSSSCG00000003691|ENSSSCT00000004089|6||96418283|96418545	miR-LLT7	51	56
ENSSSCG00000003693|ENSSSCT00000004091|6|MYOM1|96619650|96620109	miR-19-5p	380	378392
ENSSSCG00000003693|ENSSSCT00000004091|6|MYOM1|96619650|96620109	miR-8-3p	16	18
ENSSSCG00000003694|ENSSSCT00000004093|6|EMILIN2|96738829|96739141	miR-13-5p	186	202
ENSSSCG00000003694|ENSSSCT00000004093|6|EMILIN2|96738829|96739141	miR-LLT11	97	86103
ENSSSCG00000003694|ENSSSCT00000004093|6|EMILIN2|96738829|96739141	miR-LLT5	235	235
ENSSSCG00000003694|ENSSSCT00000004093|6|EMILIN2|96738829|96739141	miR-LLT7	212	223
ENSSSCG00000003702|ENSSSCT00000004101|6|GATA6|99789362|99790611	miR-14-5p	9	11
ENSSSCG00000003705|ENSSSCT00000004104|6|CABLES1|100793894|100795673	miR-16-3p	1727	1726231
ENSSSCG00000003705|ENSSSCT00000004104|6|CABLES1|100793894|100795673	miR-6-5p	1726	17321303
ENSSSCG00000003708|ENSSSCT00000004107|6|ANKRD29|101059851|101061146	miR-LLT11	489	490
ENSSSCG00000003731|ENSSSCT00000004131|6|GAREM|108765327;108762666|108765493;108763554	miR-1-5p	438	450
ENSSSCG00000003731|ENSSSCT00000004131|6|GAREM|108765327;108762666|108765493;108763554	miR-25-5p	671	494
ENSSSCG00000003731|ENSSSCT00000004131|6|GAREM|108765327;108762666|108765493;108763554	miR-LLT11	287	108,73,445
ENSSSCG00000003731|ENSSSCT00000004131|6|GAREM|108765327;108762666|108765493;108763554	miR-LLT7	774	785
ENSSSCG00000003731|ENSSSCT00000004131|6|GAREM|108765327;108762666|108765493;108763554	miR-LLT9	70	69760
ENSSSCG00000003739|ENSSSCT00000004140|6|ZNF397|111435574|111437178	miR-LLT1	1193	1193
ENSSSCG00000003739|ENSSSCT00000004140|6|ZNF397|111435574|111437178	miR-LLT2	1197	340
ENSSSCG00000003753|ENSSSCT00000004155|6||119079151|119079491	miR-8-3p	130	128
ENSSSCG00000003753|ENSSSCT00000004155|6||119079151|119079491	miR-LLT11	282	290,21,93
ENSSSCG00000003761|ENSSSCT00000004163|6|LPHN2|121953514|121954869	miR-LLT8	64	74
ENSSSCG00000003799|ENSSSCT00000004204|6|IL12RB2|134096226|134096429	miR-LLT11	51	47,21
ENSSSCG00000003805|ENSSSCT00000004211|6|PDE4B|134913077|134913618	miR-14-5p	73	70
ENSSSCG00000003805|ENSSSCT00000004211|6|PDE4B|134913077|134913618	miR-6-5p	67	54
ENSSSCG00000003812|ENSSSCT00000004219|6||137171271|137171860	miR-14-5p	336	332
ENSSSCG00000003812|ENSSSCT00000004219|6||137171271|137171860	miR-LLT7	24	27
ENSSSCG00000003833|ENSSSCT00000004242|6|DAB1|143123811;143109855|143127238;143109869	miR-LLT7	3020	508
ENSSSCG00000003833|ENSSSCT00000004242|6|DAB1|143123811;143109855|143127238;143109869	miR-LLT9	1490	1493
ENSSSCG00000003833|ENSSSCT00000004243|6|DAB1|143123856|143127238	miR-LLT7	2960	448
ENSSSCG00000003833|ENSSSCT00000004243|6|DAB1|143123856|143127238	miR-LLT9	1430	1433
ENSSSCG00000003834|ENSSSCT00000004245|6|C8B|143205290|143205954	miR-10-5p	273	274
ENSSSCG00000003834|ENSSSCT00000004245|6|C8B|143205290|143205954	miR-LLT1	81	81
ENSSSCG00000003846|ENSSSCT00000004258|6|GLIS1|146465596|146465958	miR-16-3p	146	1
ENSSSCG00000003846|ENSSSCT00000004258|6|GLIS1|146465596|146465958	miR-25-5p	161	152
ENSSSCG00000003846|ENSSSCT00000004258|6|GLIS1|146465596|146465958	miR-7-5p	75	94
ENSSSCG00000003846|ENSSSCT00000004258|6|GLIS1|146465596|146465958	miR-LLT11	48	53
ENSSSCG00000003846|ENSSSCT00000004258|6|GLIS1|146465596|146465958	miR-LLT2	105	125
ENSSSCG00000003847|ENSSSCT00000004259|6|DMRTB1|146498267|146498766	miR-6-5p	286	287
ENSSSCG00000003847|ENSSSCT00000004259|6|DMRTB1|146498267|146498766	miR-8-3p	463	244
ENSSSCG00000003848|ENSSSCT00000004260|6|APOER2|146646314|146649171	miR-LLT7	1071	81
ENSSSCG00000003863|ENSSSCT00000004275|6|ZFYVE9|147692256|147692651	miR-LLT1	114	128347
ENSSSCG00000003867|ENSSSCT00000004279|6|TXNDC12|147870167|147870983	miR-16-3p	468	451
ENSSSCG00000003867|ENSSSCT00000004279|6|TXNDC12|147870167|147870983	miR-LLT7	459	452
ENSSSCG00000003898|ENSSSCT00000004313|6|MKNK1|152422310|152423379	miR-16-3p	228	233
ENSSSCG00000003898|ENSSSCT00000004313|6|MKNK1|152422310|152423379	miR-6-5p	852	234214
ENSSSCG00000003898|ENSSSCT00000004313|6|MKNK1|152422310|152423379	miR-8-3p	858	858
ENSSSCG00000003898|ENSSSCT00000004313|6|MKNK1|152422310|152423379	miR-LLT7	6	92
ENSSSCG00000003901|ENSSSCT00000004316|6|FAAH|152539022|152539589	miR-LLT11	429	429319
ENSSSCG00000003901|ENSSSCT00000004316|6|FAAH|152539022|152539589	miR-LLT8	107	430
ENSSSCG00000003902|ENSSSCT00000004317|6|NSUN4|152571133|152573858	miR-6-5p	1510	1520
ENSSSCG00000003903|ENSSSCT00000004318|6||152603252|152603435	miR-LLT11	9	5
ENSSSCG00000003904|ENSSSCT00000004319|6|LRRC41|152635867|152637617	miR-LLT10	1497	1496
ENSSSCG00000003904|ENSSSCT00000004319|6|LRRC41|152635867|152637617	miR-LLT9	978	979607
ENSSSCG00000003908|ENSSSCT00000004323|6|TSPAN1|152704065|152704526	miR-5-3p	285	286
ENSSSCG00000003908|ENSSSCT00000004323|6|TSPAN1|152704065|152704526	miR-8-3p	285	282
ENSSSCG00000003909|ENSSSCT00000004324|6||152911209|152914703	miR-3-3p	2664	26641262635
ENSSSCG00000003914|ENSSSCT00000004329|6|PRDX1|153265681|153265947	miR-13-5p	144	141
ENSSSCG00000003918|ENSSSCT00000004333|6|TOE1|153408231|153408516	miR-21-3p	61	78
ENSSSCG00000003918|ENSSSCT00000004333|6|TOE1|153408231|153408516	miR-LLT9	80	90
ENSSSCG00000003922|ENSSSCT00000004337|6|UROD|153911566|153911723	miR-13-5p	129	126
ENSSSCG00000003926|ENSSSCT00000004342|6|BTBD19|154058588|154060177	miR-20-3p	146	74
ENSSSCG00000003926|ENSSSCT00000004342|6|BTBD19|154058588|154060177	miR-25-5p	160	159294
ENSSSCG00000003926|ENSSSCT00000004342|6|BTBD19|154058588|154060177	miR-LLT8	363	462220
ENSSSCG00000003927|ENSSSCT00000004343|6|TCTEX1D4|154050970|154051081	miR-LLT11	46	43
ENSSSCG00000003928|ENSSSCT00000004344|6|PLK3|154050751|154051342	miR-16-3p	326	542
ENSSSCG00000003928|ENSSSCT00000004344|6|PLK3|154050751|154051342	miR-17-5p	41	52
ENSSSCG00000003928|ENSSSCT00000004344|6|PLK3|154050751|154051342	miR-20-3p	431	387
ENSSSCG00000003928|ENSSSCT00000004344|6|PLK3|154050751|154051342	miR-21-3p	388	395
ENSSSCG00000003928|ENSSSCT00000004344|6|PLK3|154050751|154051342	miR-3-3p	411	421
ENSSSCG00000003928|ENSSSCT00000004344|6|PLK3|154050751|154051342	miR-5-3p	496	528411
ENSSSCG00000003928|ENSSSCT00000004344|6|PLK3|154050751|154051342	miR-9-5p	389	400
ENSSSCG00000003929|ENSSSCT00000004345|6|BEST4|154032313|154033485	miR-1-5p	40	1
ENSSSCG00000003929|ENSSSCT00000004345|6|BEST4|154032313|154033485	miR-13-5p	19	17
ENSSSCG00000003929|ENSSSCT00000004345|6|BEST4|154032313|154033485	miR-16-3p	21	23
ENSSSCG00000003929|ENSSSCT00000004345|6|BEST4|154032313|154033485	miR-LLT11	1071	32810235961068
ENSSSCG00000003931|ENSSSCT00000004347|6|KIF2C|154022469|154023020	miR-2-3p	145	144
ENSSSCG00000003940|ENSSSCT00000004358|6|HYI|155180383|155181358	miR-3-3p	592	588
ENSSSCG00000003941|ENSSSCT00000004359|6|SZT2|155177961|155181156	miR-16-3p	2907	28172991
ENSSSCG00000003941|ENSSSCT00000004359|6|SZT2|155177961|155181156	miR-25-5p	189	19226883000
ENSSSCG00000003941|ENSSSCT00000004359|6|SZT2|155177961|155181156	miR-LLT11	2927	164
ENSSSCG00000003941|ENSSSCT00000004359|6|SZT2|155177961|155181156	miR-LLT7	2556	576
ENSSSCG00000003943|ENSSSCT00000004362|6|MED8|155345966;155347041|155346953;155347052	miR-16-3p	684	955
ENSSSCG00000003943|ENSSSCT00000004362|6|MED8|155345966;155347041|155346953;155347052	miR-19-5p	740	80
ENSSSCG00000003943|ENSSSCT00000004362|6|MED8|155345966;155347041|155346953;155347052	miR-LLT11	70	74183526449
ENSSSCG00000003949|ENSSSCT00000004368|6|CDC20|155337334|155341126	miR-16-3p	3086	3085
ENSSSCG00000003949|ENSSSCT00000004368|6|CDC20|155337334|155341126	miR-LLT10	1062	161
ENSSSCG00000003949|ENSSSCT00000004368|6|CDC20|155337334|155341126	miR-LLT11	2418	2907,2961,3290,87,3328
ENSSSCG00000003964|ENSSSCT00000004385|6|PPIH|156223008;156230708|156223217;156230727	miR-LLT4	54	50
ENSSSCG00000003967|ENSSSCT00000004388|6|ZMYND12|156366598|156366768	miR-21-3p	76	74
ENSSSCG00000003967|ENSSSCT00000004388|6|ZMYND12|156366598|156366768	miR-9-5p	76	74
ENSSSCG00000003969|ENSSSCT00000004390|6|GUCA2A|156478126|156478316	miR-LLT8	104	103
ENSSSCG00000003971|ENSSSCT00000004393|6|SCMH1|157235955|157237058	miR-14-5p	166	147167
ENSSSCG00000003971|ENSSSCT00000004393|6|SCMH1|157235955|157237058	miR-16-3p	703	699191
ENSSSCG00000003971|ENSSSCT00000004393|6|SCMH1|157235955|157237058	miR-LLT11	353	350188
ENSSSCG00000003971|ENSSSCT00000004393|6|SCMH1|157235955|157237058	miR-LLT7	704	704
ENSSSCG00000003971|ENSSSCT00000004393|6|SCMH1|157235955|157237058	miR-LLT8	865	866
ENSSSCG00000003971|ENSSSCT00000004393|6|SCMH1|157235955|157237058	miR-LLT9	394	400771
ENSSSCG00000003973|ENSSSCT00000004395|6|CTPS1|157251725;157249207|157251731;157250197	miR-17-5p	501	501
ENSSSCG00000003976|ENSSSCT00000004398|6|NFYC|157460445|157461192	miR-25-5p	122	127
ENSSSCG00000003980|ENSSSCT00000004402|6||157609325|157609710	miR-LLT1	154	155
ENSSSCG00000003983|ENSSSCT00000004405|6|SMAP1L|157673267;157479913|157674472;157479934	miR-21-3p	137	138
ENSSSCG00000003983|ENSSSCT00000004405|6|SMAP1L|157673267;157479913|157674472;157479934	miR-9-5p	130	141
ENSSSCG00000003983|ENSSSCT00000004405|6|SMAP1L|157673267;157479913|157674472;157479934	miR-LLT11	197	213191136
ENSSSCG00000003983|ENSSSCT00000004405|6|SMAP1L|157673267;157479913|157674472;157479934	miR-LLT7	51	55
ENSSSCG00000004001|ENSSSCT00000004424|6|A1BG|57653259|57653446	miR-1-5p	1	7
ENSSSCG00000004010|ENSSSCT00000004434|1|ERMARD|1068214|1070367	miR-21-3p	1298	1240
ENSSSCG00000004010|ENSSSCT00000004434|1|ERMARD|1068214|1070367	miR-LLT11	1273	128615611617
ENSSSCG00000004012|ENSSSCT00000004436|1|THBS2|1590789|1592687	miR-16-3p	1462	1465
ENSSSCG00000004012|ENSSSCT00000004436|1|THBS2|1590789|1592687	miR-25-5p	1444	765
ENSSSCG00000004014|ENSSSCT00000004439|1|DACT2|2457003|2457750	miR-25-5p	377	528
ENSSSCG00000004014|ENSSSCT00000004439|1|DACT2|2457003|2457750	miR-LLT11	306	420,304,81
ENSSSCG00000004014|ENSSSCT00000004439|1|DACT2|2457003|2457750	miR-LLT9	541	302
ENSSSCG00000004017|ENSSSCT00000004442|1|FRMD1|2670744|2672308	miR-14-5p	1141	1141
ENSSSCG00000004017|ENSSSCT00000004442|1|FRMD1|2670744|2672308	miR-15-5p	317	1228
ENSSSCG00000004017|ENSSSCT00000004442|1|FRMD1|2670744|2672308	miR-17-5p	459	50
ENSSSCG00000004017|ENSSSCT00000004442|1|FRMD1|2670744|2672308	miR-22-3p	196	194
ENSSSCG00000004017|ENSSSCT00000004442|1|FRMD1|2670744|2672308	miR-LLT8	590	590491
ENSSSCG00000004018|ENSSSCT00000004443|1|MLLT4|2720188|2721825	miR-25-5p	41	41420
ENSSSCG00000004018|ENSSSCT00000004443|1|MLLT4|2720188|2721825	miR-LLT1	169	176
ENSSSCG00000004020|ENSSSCT00000004445|1|SFT2D1|3732667|3734041	miR-1-5p	727	1303
ENSSSCG00000004020|ENSSSCT00000004445|1|SFT2D1|3732667|3734041	miR-16-3p	775	1342
ENSSSCG00000004020|ENSSSCT00000004445|1|SFT2D1|3732667|3734041	miR-25-5p	1237	12361189
ENSSSCG00000004020|ENSSSCT00000004445|1|SFT2D1|3732667|3734041	miR-3-3p	1045	1045
ENSSSCG00000004020|ENSSSCT00000004445|1|SFT2D1|3732667|3734041	miR-6-5p	784	1313
ENSSSCG00000004020|ENSSSCT00000004445|1|SFT2D1|3732667|3734041	miR-LLT11	825	829
ENSSSCG00000004020|ENSSSCT00000004445|1|SFT2D1|3732667|3734041	miR-LLT7	1340	1337
ENSSSCG00000004022|ENSSSCT00000004447|1|RPS6KA2|3659333|3662188	miR-16-3p	2671	2467,46
ENSSSCG00000004022|ENSSSCT00000004447|1|RPS6KA2|3659333|3662188	miR-25-5p	996	655
ENSSSCG00000004022|ENSSSCT00000004447|1|RPS6KA2|3659333|3662188	miR-6-5p	271	272
ENSSSCG00000004022|ENSSSCT00000004447|1|RPS6KA2|3659333|3662188	miR-LLT11	70	562,71,2669,940,36,1034
ENSSSCG00000004022|ENSSSCT00000004447|1|RPS6KA2|3659333|3662188	miR-LLT7	2050	360
ENSSSCG00000004023|ENSSSCT00000004448|1|FGFR1OP|3234135|3238822	miR-16-3p	2658	2746321
ENSSSCG00000004023|ENSSSCT00000004448|1|FGFR1OP|3234135|3238822	miR-8-3p	4442	18294442
ENSSSCG00000004023|ENSSSCT00000004448|1|FGFR1OP|3234135|3238822	miR-LLT8	2727	27523330
ENSSSCG00000004033|ENSSSCT00000004461|1|AGPAT4|8330536|8330975	miR-8-3p	290	301
ENSSSCG00000004033|ENSSSCT00000004461|1|AGPAT4|8330536|8330975	miR-LLT3	222	249
ENSSSCG00000004034|ENSSSCT00000004462|1|MAP3K4|8322340|8323272	miR-8-3p	591	601
ENSSSCG00000004039|ENSSSCT00000004467|1|SLC22A3|8788104|8790116	miR-14-5p	568	566
ENSSSCG00000004042|ENSSSCT00000004470|1||9038233|9039694	miR-10-5p	459	466
ENSSSCG00000004042|ENSSSCT00000004470|1||9038233|9039694	miR-16-3p	422	645155422
ENSSSCG00000004042|ENSSSCT00000004470|1||9038233|9039694	miR-25-5p	148	234,23
ENSSSCG00000004044|ENSSSCT00000004472|1|IGF2R|9166935|9168325	miR-10-5p	461	468
ENSSSCG00000004044|ENSSSCT00000004472|1|IGF2R|9166935|9168325	miR-16-3p	424	647155424
ENSSSCG00000004044|ENSSSCT00000004472|1|IGF2R|9166935|9168325	miR-25-5p	148	234,23
ENSSSCG00000004048|ENSSSCT00000004476|1|TCP1|9399588|9400894	miR-LLT7	351	346
ENSSSCG00000004052|ENSSSCT00000004480|1|FNDC1|9838859|9839551	miR-8-3p	1	1136
ENSSSCG00000004053|ENSSSCT00000004481|1|TAGAP|10050870|10052624	miR-25-5p	177	178
ENSSSCG00000004057|ENSSSCT00000004486|1||10432694|10432919	miR-7-5p	21	27
ENSSSCG00000004058|ENSSSCT00000004487|1|EZR|10431381|10432335	miR-16-3p	18	64
ENSSSCG00000004058|ENSSSCT00000004487|1|EZR|10431381|10432335	miR-LLT11	19	16
ENSSSCG00000004058|ENSSSCT00000004487|1|EZR|10431381|10432335	miR-LLT7	463	143,59
ENSSSCG00000004059|ENSSSCT00000004488|1||10509982|10510504	miR-3-3p	399	399,1
ENSSSCG00000004059|ENSSSCT00000004488|1||10509982|10510504	miR-LLT7	447	434
ENSSSCG00000004064|ENSSSCT00000004493|1||11890845|11894228	miR-LLT1	1683	1688
ENSSSCG00000004094|ENSSSCT00000004526|1|PPP1R14C|17995564|17997107	miR-7-5p	499	498
ENSSSCG00000004132|ENSSSCT00000004567|1|PHACTR2|23765233|23766018	miR-3-3p	114	115
ENSSSCG00000004138|ENSSSCT00000004573|1|HIVEP2|24926110|24927754	miR-LLT1	1163	1163
ENSSSCG00000004149|ENSSSCT00000004585|1|NHSL1|29124438|29126558	miR-10-5p	71	74
ENSSSCG00000004149|ENSSSCT00000004585|1|NHSL1|29124438|29126558	miR-16-3p	70	69
ENSSSCG00000004149|ENSSSCT00000004585|1|NHSL1|29124438|29126558	miR-LLT3	250	277
ENSSSCG00000004154|ENSSSCT00000004592|1|TNFAIP3|29825730|29827838	miR-LLT1	1247	1254
ENSSSCG00000004165|ENSSSCT00000004604|1|PDE7B|31432708|31434786	miR-LLT11	147	87
ENSSSCG00000004199|ENSSSCT00000004640|1||36026175;36009760|36027433;36009760	miR-LLT1	978	982
ENSSSCG00000004225|ENSSSCT00000004670|1|TPD52L1|41422505|41423018	miR-13-5p	29	31
ENSSSCG00000004250|ENSSSCT00000004697|1|SLC35F1|48981862|48983776	miR-16-3p	510	515
ENSSSCG00000004250|ENSSSCT00000004697|1|SLC35F1|48981862|48983776	miR-LLT7	215	2141670
ENSSSCG00000004276|ENSSSCT00000004726|1|SMAP1|57279243|57281099	miR-10-5p	10	1219
ENSSSCG00000004276|ENSSSCT00000004726|1|SMAP1|57279243|57281099	miR-16-3p	1201	91214
ENSSSCG00000004366|ENSSSCT00000004826|1|BVES|80647040|80648220	miR-LLT11	243	250
ENSSSCG00000004369|ENSSSCT00000004830|1||81598869|81601278	miR-LLT11	730	729
ENSSSCG00000004387|ENSSSCT00000004849|1|FOXO3A|84048901|84048935	miR-11-5p	1	5
ENSSSCG00000004420|ENSSSCT00000004883|1|TRAF3IP2|87048040|87048370	miR-7-5p	242	252
ENSSSCG00000004456|ENSSSCT00000004922|1|PGM3|93280559|93282235	miR-LLT11	1349	1345604744
ENSSSCG00000004506|ENSSSCT00000004978|1|CTIF|108027116|108030895	miR-16-3p	283	294560326
ENSSSCG00000004506|ENSSSCT00000004978|1|CTIF|108027116|108030895	miR-LLT1	2171	2170
ENSSSCG00000004506|ENSSSCT00000004978|1|CTIF|108027116|108030895	miR-LLT11	3037	962
ENSSSCG00000004507|ENSSSCT00000004979|1|SMAD7|108087684|108089165	miR-16-3p	866	922
ENSSSCG00000004507|ENSSSCT00000004979|1|SMAD7|108087684|108089165	miR-LLT1	231	232
ENSSSCG00000004507|ENSSSCT00000004979|1|SMAD7|108087684|108089165	miR-LLT3	390	375
ENSSSCG00000004507|ENSSSCT00000004979|1|SMAD7|108087684|108089165	miR-LLT8	634	641
ENSSSCG00000004508|ENSSSCT00000004980|1||108216790|108217153	miR-LLT11	8	1
ENSSSCG00000004517|ENSSSCT00000004989|1|CXXC1|109623474|109623791	miR-6-5p	202	195
ENSSSCG00000004517|ENSSSCT00000004989|1|CXXC1|109623474|109623791	miR-LLT8	2	128
ENSSSCG00000004520|ENSSSCT00000004992|1|MAPK4|110153132|110155111	miR-LLT11	487	479
ENSSSCG00000004549|ENSSSCT00000005024|1|RBPMS2|118126700;118126954|118126706;118128074	miR-LLT11	492	138490565
ENSSSCG00000004550|ENSSSCT00000005026|1|OAZ2|118168973|118170277	miR-LLT1	102	39
ENSSSCG00000004551|ENSSSCT00000005027|1|ZNF609|118175970;118171298|118175974;118175663	miR-16-3p	3281	360
ENSSSCG00000004558|ENSSSCT00000005035|1||118792092|118792186	miR-12-3p	25	29
ENSSSCG00000004560|ENSSSCT00000005037|1||118904573|118904604	miR-LLT1	1	7
ENSSSCG00000004586|ENSSSCT00000005065|1|FAM81A|124546382|124548873	miR-8-3p	2204	2200
ENSSSCG00000004587|ENSSSCT00000005066|1|MYO1E|124900493|124901532	miR-8-3p	462	17
ENSSSCG00000004587|ENSSSCT00000005066|1|MYO1E|124900493|124901532	miR-LLT10	461	461
ENSSSCG00000004622|ENSSSCT00000005105|1|GNB5|132677303|132679845	miR-8-3p	1914	15971918
ENSSSCG00000004630|ENSSSCT00000005113|1|SCG3|133178943|133181070	miR-14-5p	619	618
ENSSSCG00000004653|ENSSSCT00000005138|1|SECISBP2L|136509774|136513293	miR-LLT11	3141	3142
ENSSSCG00000004674|ENSSSCT00000005160|1|SHF|141169006|141169741	miR-13-5p	641	335429
ENSSSCG00000004674|ENSSSCT00000005160|1|SHF|141169006|141169741	miR-LLT7	641	90
ENSSSCG00000004674|ENSSSCT00000005160|1|SHF|141169006|141169741	miR-LLT8	424	429
ENSSSCG00000004676|ENSSSCT00000005162|1|DUOXA2|141205032|141205257	miR-7-5p	95	112
ENSSSCG00000004676|ENSSSCT00000005162|1|DUOXA2|141205032|141205257	miR-8-3p	63	67
ENSSSCG00000004678|ENSSSCT00000005164|1|DUOX2|141239985|141241329	miR-13-5p	1	1027
ENSSSCG00000004719|ENSSSCT00000005211|1|CDAN1|143549017|143550381	miR-16-3p	536	538
ENSSSCG00000004719|ENSSSCT00000005211|1|CDAN1|143549017|143550381	miR-6-5p	535	540
ENSSSCG00000004731|ENSSSCT00000005227|1|VPS39|144137987|144141139	miR-16-3p	1880	1875
ENSSSCG00000004738|ENSSSCT00000005234|1||144546045|144548307	miR-LLT11	668	561790
ENSSSCG00000004738|ENSSSCT00000005241|1||144546045|144548307	miR-LLT11	668	561790
ENSSSCG00000004744|ENSSSCT00000005243|1|TYRO3|144883343|144884459	miR-LLT11	156	53
ENSSSCG00000004746|ENSSSCT00000005245|1|ITPKA|144939062|144939469	miR-6-5p	12	33
ENSSSCG00000004753|ENSSSCT00000005252|1|INO80|145503599|145504961	miR-LLT7	813	814
ENSSSCG00000004754|ENSSSCT00000005253|1|CHAC1|145522853|145523568	miR-LLT11	142	140364
ENSSSCG00000004754|ENSSSCT00000005253|1|CHAC1|145522853|145523568	miR-LLT8	133	133
ENSSSCG00000004755|ENSSSCT00000005254|1|DLL4|145539040|145540110	miR-LLT11	7	5710
ENSSSCG00000004755|ENSSSCT00000005254|1|DLL4|145539040|145540110	miR-LLT7	507	516
ENSSSCG00000004755|ENSSSCT00000005254|1|DLL4|145539040|145540110	miR-LLT8	851	852
ENSSSCG00000004755|ENSSSCT00000005254|1|DLL4|145539040|145540110	miR-LLT9	169	595
ENSSSCG00000004757|ENSSSCT00000005256|1|VPS18|145569525|145571192	miR-LLT11	1235	123215151352
ENSSSCG00000004758|ENSSSCT00000005257|1|RHOV|145602761|145603655	miR-LLT10	554	555173
ENSSSCG00000004759|ENSSSCT00000005258|1||145616937|145617629	miR-LLT11	532	637544
ENSSSCG00000004759|ENSSSCT00000005258|1||145616937|145617629	miR-LLT8	369	305
ENSSSCG00000004772|ENSSSCT00000005271|1|BAHD1|145935020|145937181	miR-11-5p	1443	377
ENSSSCG00000004772|ENSSSCT00000005271|1|BAHD1|145935020|145937181	miR-LLT1	299	29913651412
ENSSSCG00000004772|ENSSSCT00000005271|1|BAHD1|145935020|145937181	miR-LLT7	348	6563581117
ENSSSCG00000004774|ENSSSCT00000005273|1|IVD|145978732|145981543	miR-3-3p	810	810
ENSSSCG00000004823|ENSSSCT00000005325|1||155852525|155853766	miR-LLT8	652	661
ENSSSCG00000004857|ENSSSCT00000005360|1|ATP9B|161598234;161601157	miR-LLT8	458	465439
ENSSSCG00000004857|ENSSSCT00000005363|1|ATP9B|161598234;161612302	miR-LLT8	458	465439
ENSSSCG00000004858|ENSSSCT00000005364|1|SALL3|161853024|161853942	miR-21-3p	349	350
ENSSSCG00000004870|ENSSSCT00000005376|1||165547948|165548510	miR-LLT8	325	326
ENSSSCG00000004875|ENSSSCT00000005381|1|CYB5A|165936364|165937614	miR-LLT11	663	900660
ENSSSCG00000004896|ENSSSCT00000005402|1|PHLPP1|176119417|176120443	miR-LLT11	817	823
ENSSSCG00000004926|ENSSSCT00000005436|1|PDCD7|180681323|180682362	miR-LLT11	138	138
ENSSSCG00000004928|ENSSSCT00000005438|1|CILP|180762060|180762760	miR-LLT7	17	17
ENSSSCG00000004934|ENSSSCT00000005445|1|DPP8|181020973|181025095	miR-LLT11	3689	369722203639
ENSSSCG00000004936|ENSSSCT00000005447|1|VWA9|181142702|181143296	miR-8-3p	128	191
ENSSSCG00000004936|ENSSSCT00000005447|1|VWA9|181142702|181143296	miR-LLT8	223	226
ENSSSCG00000004952|ENSSSCT00000005464|1|SMAD2|182898590|182903274	miR-LLT10	22	21
ENSSSCG00000004957|ENSSSCT00000005469|1|CLN6|183878601|183879701	miR-11-5p	19	22
ENSSSCG00000004957|ENSSSCT00000005469|1|CLN6|183878601|183879701	miR-2-3p	102	103
ENSSSCG00000004957|ENSSSCT00000005469|1|CLN6|183878601|183879701	miR-5-3p	733	734
ENSSSCG00000004957|ENSSSCT00000005469|1|CLN6|183878601|183879701	miR-LLT3	130	140
ENSSSCG00000004957|ENSSSCT00000005469|1|CLN6|183878601|183879701	miR-LLT8	867	870539
ENSSSCG00000004958|ENSSSCT00000005470|1||183948536|183948887	miR-LLT9	36	24
ENSSSCG00000004980|ENSSSCT00000005493|1|THSD4|188042773;188055087	miR-14-5p	37	37
ENSSSCG00000004980|ENSSSCT00000005493|1|THSD4|188042773;188055087	miR-24-3p	342	355
ENSSSCG00000005045|ENSSSCT00000005561|1|BMP4|203773959|203774228	miR-LLT5	45	44
ENSSSCG00000005110|ENSSSCT00000005633|1|SYNE2|215794612|215796642	miR-LLT6	716	717
ENSSSCG00000005113|ENSSSCT00000005636|1|PPP2R5E|216664774|216665184	miR-LLT11	194	194
ENSSSCG00000005203|ENSSSCT00000005735|1|IL33|241453735|241455999	miR-LLT3	812	1001
ENSSSCG00000005211|ENSSSCT00000005744|1|PDL1|242396225|242396818	miR-LLT5	272	352
ENSSSCG00000005217|ENSSSCT00000005750|1||242978574|242979255	miR-8-3p	203	206
ENSSSCG00000005227|ENSSSCT00000005761|1||244859975|244861517	miR-LLT11	1093	1089
ENSSSCG00000005227|ENSSSCT00000005761|1||244859975|244861517	miR-LLT8	1082	1086
ENSSSCG00000005232|ENSSSCT00000005766|1|SMARCA2|245489496|245490410	miR-7-5p	63	72
ENSSSCG00000005243|ENSSSCT00000005777|1||248143053|248144476	miR-15-5p	22	24
ENSSSCG00000005249|ENSSSCT00000005783|1|FAM189A2|248994246|248994992	miR-25-5p	5	2
ENSSSCG00000005249|ENSSSCT00000005783|1|FAM189A2|248994246|248994992	miR-3-3p	281	290
ENSSSCG00000005249|ENSSSCT00000005783|1|FAM189A2|248994246|248994992	miR-LLT8	348	354
ENSSSCG00000005250|ENSSSCT00000005785|1||249028201|249031858	miR-16-3p	788	1
ENSSSCG00000005250|ENSSSCT00000005785|1||249028201|249031858	miR-3-3p	3490	3490
ENSSSCG00000005284|ENSSSCT00000005819|1|GNA14|257106371|257106529	miR-LLT11	3	1
ENSSSCG00000005297|ENSSSCT00000005834|1|DNAJB5|263323572|263324929	miR-11-5p	743	178
ENSSSCG00000005297|ENSSSCT00000005834|1|DNAJB5|263323572|263324929	miR-LLT11	349	776,1
ENSSSCG00000005300|ENSSSCT00000005837|1||263379924|263380479	miR-25-5p	25	47
ENSSSCG00000005300|ENSSSCT00000005837|1||263379924|263380479	miR-3-3p	16	10
ENSSSCG00000005308|ENSSSCT00000005846|1|RUSC2|264047530|264048276	miR-14-5p	585	584
ENSSSCG00000005308|ENSSSCT00000005846|1|RUSC2|264047530|264048276	miR-LLT1	594	604
ENSSSCG00000005309|ENSSSCT00000005847|1|FAM166B|264047926|264048098	miR-LLT1	67	66
ENSSSCG00000005309|ENSSSCT00000005847|1|FAM166B|264047926|264048098	miR-LLT11	21	28
ENSSSCG00000005310|ENSSSCT00000005848|1|TESK1|264070706|264070983	miR-3-3p	74	80
ENSSSCG00000005312|ENSSSCT00000005850|1|SIT1|264096731|264097323	miR-LLT8	167	178
ENSSSCG00000005316|ENSSSCT00000005854|1|TPM2|264127281|264127349	miR-LLT11	29	24
ENSSSCG00000005317|ENSSSCT00000005856|1|TLN1|264141075|264141519	miR-LLT11	61	61,356,269,296,12
ENSSSCG00000005317|ENSSSCT00000005856|1|TLN1|264141075|264141519	miR-LLT5	328	327
ENSSSCG00000005318|ENSSSCT00000005857|1|CREB3|264181291|264181561	miR-LLT8	19	20
ENSSSCG00000005320|ENSSSCT00000005859|1|RGP1|264197617|264199793	miR-LLT7	1637	16411629703
ENSSSCG00000005325|ENSSSCT00000005864|1|TMEM8B|264308088|264309436	miR-3-3p	2	1
ENSSSCG00000005325|ENSSSCT00000005864|1|TMEM8B|264308088|264309436	miR-LLT8	1136	11371094905
ENSSSCG00000005345|ENSSSCT00000005884|1|PAX5|265478322;265520818	miR-1-5p	345	369
ENSSSCG00000005345|ENSSSCT00000005884|1|PAX5|265478322;265520818	miR-LLT2	204	204
ENSSSCG00000005345|ENSSSCT00000005884|1|PAX5|265478322;265520818	miR-LLT7	151	164
ENSSSCG00000005347|ENSSSCT00000005886|1|POLR1E|266124806|266125742	miR-17-5p	116	118
ENSSSCG00000005352|ENSSSCT00000005892|1|FRMPD1|266446553|266446793	miR-LLT8	50	48
ENSSSCG00000005354|ENSSSCT00000005894|1|TRMT10B|266469513|266473058	miR-LLT8	467	4682903
ENSSSCG00000005358|ENSSSCT00000005898|1||266670081|266670705	miR-8-3p	283	279
ENSSSCG00000005358|ENSSSCT00000005898|1||266670081|266670705	miR-LLT11	161	167
ENSSSCG00000005358|ENSSSCT00000005898|1||266670081|266670705	miR-LLT8	181	359171
ENSSSCG00000005358|ENSSSCT00000005898|1||266670081|266670705	miR-LLT9	190	190
ENSSSCG00000005375|ENSSSCT00000005915|1|CORO2A|268116978|268119825	miR-LLT7	2511	2512
ENSSSCG00000005385|ENSSSCT00000005926|1|NOR-1|269835180|269835410	miR-24-3p	88	91
ENSSSCG00000005398|ENSSSCT00000005941|1|BAAT|271586834|271587147	miR-LLT4	63	64
ENSSSCG00000005440|ENSSSCT00000005984|1||280429179|280430299	miR-16-3p	28	27
ENSSSCG00000005440|ENSSSCT00000005984|1||280429179|280430299	miR-3-3p	573	447
ENSSSCG00000005440|ENSSSCT00000005984|1||280429179|280430299	miR-LLT11	29	84,29
ENSSSCG00000005442|ENSSSCT00000005986|1||280532572|280533010	miR-LLT11	29	84
ENSSSCG00000005460|ENSSSCT00000006005|1||283224864|283224893	miR-LLT4	13	7
ENSSSCG00000005472|ENSSSCT00000006018|1|SLC46A2|284368642|284369431	miR-5-3p	131	233131
ENSSSCG00000005477|ENSSSCT00000006023|1||284601552|284602736	miR-13-5p	30	27
ENSSSCG00000005481|ENSSSCT00000006027|1|RGS3|284993315|284994112	miR-14-5p	334	335358
ENSSSCG00000005481|ENSSSCT00000006027|1|RGS3|284993315|284994112	miR-7-5p	14	18
ENSSSCG00000005481|ENSSSCT00000006027|1|RGS3|284993315|284994112	miR-8-3p	1	3362674321
ENSSSCG00000005481|ENSSSCT00000006027|1|RGS3|284993315|284994112	miR-LLT1	612	612
ENSSSCG00000005481|ENSSSCT00000006027|1|RGS3|284993315|284994112	miR-LLT7	660	664
ENSSSCG00000005485|ENSSSCT00000006031|1|AMBP|285711163;285708391|285711258;285708412	miR-6-5p	31	28
ENSSSCG00000005489|ENSSSCT00000006035|1||286195553|286196517	miR-6-5p	95	95
ENSSSCG00000005489|ENSSSCT00000006035|1||286195553|286196517	miR-LLT8	103	103
ENSSSCG00000005490|ENSSSCT00000006036|1|DFNB31|286086600|286087302	miR-LLT11	577	577,14,419
ENSSSCG00000005490|ENSSSCT00000006036|1|DFNB31|286086600|286087302	miR-LLT9	62	63497
ENSSSCG00000005504|ENSSSCT00000006053|1||291412515|291412999	miR-8-3p	194	205
ENSSSCG00000005516|ENSSSCT00000006067|1|STOM|293510864|293511476	miR-LLT8	108	118
ENSSSCG00000005518|ENSSSCT00000006069|1|GGTA1|293629345|293631239	miR-11-5p	1054	1054893
ENSSSCG00000005528|ENSSSCT00000006079|1|NDUFA8|294544843|294545008	miR-LLT11	7	5
ENSSSCG00000005530|ENSSSCT00000006081|1|LHX6|294597312|294599456	miR-16-3p	47	46
ENSSSCG00000005532|ENSSSCT00000006083|1|MRRF|294713287|294714165	miR-LLT11	588	109
ENSSSCG00000005585|ENSSSCT00000006138|1||297885470|297887429	miR-11-5p	1699	1698923
ENSSSCG00000005585|ENSSSCT00000006138|1||297885470|297887429	miR-12-3p	201	205
ENSSSCG00000005585|ENSSSCT00000006138|1||297885470|297887429	miR-LLT7	1607	1617
ENSSSCG00000005586|ENSSSCT00000006141|1|LHX2|298708067|298708703	miR-1-5p	179	179
ENSSSCG00000005586|ENSSSCT00000006141|1|LHX2|298708067|298708703	miR-16-3p	167	163,17
ENSSSCG00000005586|ENSSSCT00000006141|1|LHX2|298708067|298708703	miR-LLT7	171	15
ENSSSCG00000005586|ENSSSCT00000006141|1|LHX2|298708067|298708703	miR-LLT8	175	152
ENSSSCG00000005593|ENSSSCT00000006149|1|OLFML2A|299425456|299429476	miR-14-5p	783	786969
ENSSSCG00000005596|ENSSSCT00000006154|1|ARPC5L|299478546|299479050	miR-3-3p	244	255
ENSSSCG00000005604|ENSSSCT00000006162|1|PBX3|300432236|300433703	miR-7-5p	674	686
ENSSSCG00000005608|ENSSSCT00000006167|1|ANGPTL2|301554315|301555958	miR-LLT5	796	724796
ENSSSCG00000005610|ENSSSCT00000006169|1|SLC2A8|301844140|301844619	miR-6-5p	86	100
ENSSSCG00000005610|ENSSSCT00000006169|1|SLC2A8|301844140|301844619	miR-LLT8	217	160
ENSSSCG00000005614|ENSSSCT00000006173|1|FAM129B|301920985|301922418	miR-8-3p	782	1211
ENSSSCG00000005614|ENSSSCT00000006173|1|FAM129B|301920985|301922418	miR-LLT11	445	11401239431
ENSSSCG00000005614|ENSSSCT00000006173|1|FAM129B|301920985|301922418	miR-LLT7	385	3861137274445
ENSSSCG00000005620|ENSSSCT00000006180|1|SH2D3C|302129555|302130040	miR-LLT5	166	165
ENSSSCG00000005625|ENSSSCT00000006185|1|ENG|302232063|302232750	miR-LLT11	514	530,394,469,1
ENSSSCG00000005627|ENSSSCT00000006187|1|AK1|302277902|302278526	miR-13-5p	246	1
ENSSSCG00000005627|ENSSSCT00000006187|1|AK1|302277902|302278526	miR-LLT11	37	273475
ENSSSCG00000005627|ENSSSCT00000006187|1|AK1|302277902|302278526	miR-LLT7	242	243
ENSSSCG00000005627|ENSSSCT00000006187|1|AK1|302277902|302278526	miR-LLT9	254	252
ENSSSCG00000005628|ENSSSCT00000006188|1|ST6GALNAC2|302314206|302314729	miR-LLT7	205	197
ENSSSCG00000005628|ENSSSCT00000006188|1|ST6GALNAC2|302314206|302314729	miR-LLT8	253	265
ENSSSCG00000005631|ENSSSCT00000006192|1|FAM102A|302349222|302352140	miR-16-3p	726	694
ENSSSCG00000005631|ENSSSCT00000006192|1|FAM102A|302349222|302352140	miR-LLT7	2134	692120223652160
ENSSSCG00000005632|ENSSSCT00000006193|1|DPM2|302342022|302342665	miR-13-5p	279	308
ENSSSCG00000005632|ENSSSCT00000006193|1|DPM2|302342022|302342665	miR-14-5p	71	73
ENSSSCG00000005632|ENSSSCT00000006193|1|DPM2|302342022|302342665	miR-LLT11	565	569,89
ENSSSCG00000005632|ENSSSCT00000006193|1|DPM2|302342022|302342665	miR-LLT7	290	294104278
ENSSSCG00000005632|ENSSSCT00000006193|1|DPM2|302342022|302342665	miR-LLT8	125	566
ENSSSCG00000005636|ENSSSCT00000006198|1|SLC25A25|302565659|302567491	miR-16-3p	469	3
ENSSSCG00000005636|ENSSSCT00000006198|1|SLC25A25|302565659|302567491	miR-21-3p	1214	1215
ENSSSCG00000005636|ENSSSCT00000006198|1|SLC25A25|302565659|302567491	miR-6-5p	381	118386
ENSSSCG00000005636|ENSSSCT00000006198|1|SLC25A25|302565659|302567491	miR-LLT11	337	478
ENSSSCG00000005636|ENSSSCT00000006198|1|SLC25A25|302565659|302567491	miR-LLT7	468	469692
ENSSSCG00000005636|ENSSSCT00000006198|1|SLC25A25|302565659|302567491	miR-LLT8	475	476389
ENSSSCG00000005644|ENSSSCT00000006206|1|SWI5|302716581|302716875	miR-23-5p	1	12
ENSSSCG00000005645|ENSSSCT00000006207|1||302736095|302736985	miR-12-3p	593	595
ENSSSCG00000005645|ENSSSCT00000006207|1||302736095|302736985	miR-LLT2	482	500
ENSSSCG00000005646|ENSSSCT00000006208|1||302758558|302759291	miR-LLT11	26	23318606
ENSSSCG00000005648|ENSSSCT00000006210|1|FATP4|302778219|302779032	miR-13-5p	155	157
ENSSSCG00000005648|ENSSSCT00000006210|1|FATP4|302778219|302779032	miR-6-5p	697	696
ENSSSCG00000005648|ENSSSCT00000006210|1|FATP4|302778219|302779032	miR-LLT11	37	37682716
ENSSSCG00000005649|ENSSSCT00000006211|1|URM1|302804005|302805438	miR-16-3p	957	885
ENSSSCG00000005649|ENSSSCT00000006211|1|URM1|302804005|302805438	miR-LLT11	73	5973391078
ENSSSCG00000005650|ENSSSCT00000006212|1|CERCAM|302890305|302891064	miR-LLT11	652	650633518
ENSSSCG00000005650|ENSSSCT00000006212|1|CERCAM|302890305|302891064	miR-LLT5	388	389562
ENSSSCG00000005655|ENSSSCT00000006218|1|WDR34|303025978|303026089	miR-10-5p	1	1
ENSSSCG00000005655|ENSSSCT00000006218|1|WDR34|303025978|303026089	miR-LLT1	2	29
ENSSSCG00000005657|ENSSSCT00000006220|1|PKN3|303104876|303107386	miR-13-5p	1037	1046
ENSSSCG00000005657|ENSSSCT00000006220|1|PKN3|303104876|303107386	miR-15-5p	709	7081200
ENSSSCG00000005657|ENSSSCT00000022333|1|PKN3|303104876|303107386	miR-13-5p	1037	1046
ENSSSCG00000005657|ENSSSCT00000022333|1|PKN3|303104876|303107386	miR-15-5p	709	7081200
ENSSSCG00000005661|ENSSSCT00000006224|1|ENDOG|303173774|303176319	miR-3-3p	1817	18212282333
ENSSSCG00000005661|ENSSSCT00000006224|1|ENDOG|303173774|303176319	miR-LLT11	1879	1879,272,1346,1
ENSSSCG00000005661|ENSSSCT00000006224|1|ENDOG|303173774|303176319	miR-LLT8	1485	14941361722
ENSSSCG00000005663|ENSSSCT00000006226|1|CCBL1|303188689|303189143	miR-10-5p	204	203
ENSSSCG00000005663|ENSSSCT00000006226|1|CCBL1|303188689|303189143	miR-5-3p	23	34
ENSSSCG00000005663|ENSSSCT00000006226|1|CCBL1|303188689|303189143	miR-LLT11	175	307
ENSSSCG00000005664|ENSSSCT00000006227|1|LRRC8A|303253036|303256403	miR-7-5p	1287	1298
ENSSSCG00000005665|ENSSSCT00000006228|1|PHYHD1|303270368|303270695	miR-22-3p	202	200
ENSSSCG00000005665|ENSSSCT00000006228|1|PHYHD1|303270368|303270695	miR-6-5p	98	53
ENSSSCG00000005667|ENSSSCT00000006230|1|NUP188|303328582|303329083	miR-19-5p	1	208
ENSSSCG00000005667|ENSSSCT00000006230|1|NUP188|303328582|303329083	miR-3-3p	420	53
ENSSSCG00000005667|ENSSSCT00000006230|1|NUP188|303328582|303329083	miR-LLT7	103	121
ENSSSCG00000005667|ENSSSCT00000006230|1|NUP188|303328582|303329083	miR-LLT8	103	124
ENSSSCG00000005668|ENSSSCT00000006231|1|SH3GLB2|303329913|303330588	miR-25-5p	118	225
ENSSSCG00000005668|ENSSSCT00000006231|1|SH3GLB2|303329913|303330588	miR-6-5p	4	357
ENSSSCG00000005668|ENSSSCT00000006231|1|SH3GLB2|303329913|303330588	miR-LLT11	225	167224532
ENSSSCG00000005668|ENSSSCT00000006231|1|SH3GLB2|303329913|303330588	miR-LLT8	111	112
ENSSSCG00000005669|ENSSSCT00000006232|1|FAM73B|303378524|303380151	miR-6-5p	585	202
ENSSSCG00000005669|ENSSSCT00000006232|1|FAM73B|303378524|303380151	miR-LLT11	675	672
ENSSSCG00000005669|ENSSSCT00000006232|1|FAM73B|303378524|303380151	miR-LLT8	119	121
ENSSSCG00000005670|ENSSSCT00000006233|1|DOLPP1|303398721|303400174	miR-12-3p	234	243
ENSSSCG00000005670|ENSSSCT00000006233|1|DOLPP1|303398721|303400174	miR-16-3p	890	891
ENSSSCG00000005670|ENSSSCT00000006233|1|DOLPP1|303398721|303400174	miR-17-5p	879	886
ENSSSCG00000005671|ENSSSCT00000006234|1|CRAT|303403630|303404231	miR-10-5p	136	149
ENSSSCG00000005671|ENSSSCT00000006234|1|CRAT|303403630|303404231	miR-14-5p	395	407
ENSSSCG00000005671|ENSSSCT00000006234|1|CRAT|303403630|303404231	miR-16-3p	482	68
ENSSSCG00000005671|ENSSSCT00000006234|1|CRAT|303403630|303404231	miR-22-3p	259	262
ENSSSCG00000005671|ENSSSCT00000006234|1|CRAT|303403630|303404231	miR-25-5p	185	199
ENSSSCG00000005671|ENSSSCT00000006234|1|CRAT|303403630|303404231	miR-LLT7	69	63256
ENSSSCG00000005672|ENSSSCT00000006235|1|PPP2R4|303446270|303447712	miR-1-5p	39	40
ENSSSCG00000005672|ENSSSCT00000006235|1|PPP2R4|303446270|303447712	miR-16-3p	273	934,274,24
ENSSSCG00000005672|ENSSSCT00000006235|1|PPP2R4|303446270|303447712	miR-LLT10	956	1018
ENSSSCG00000005672|ENSSSCT00000006235|1|PPP2R4|303446270|303447712	miR-LLT11	279	13291263
ENSSSCG00000005672|ENSSSCT00000006235|1|PPP2R4|303446270|303447712	miR-LLT7	842	850
ENSSSCG00000005678|ENSSSCT00000006243|1|NTMT1|303695753|303696507	miR-15-5p	168	172273
ENSSSCG00000005678|ENSSSCT00000006243|1|NTMT1|303695753|303696507	miR-16-3p	727	728
ENSSSCG00000005678|ENSSSCT00000006243|1|NTMT1|303695753|303696507	miR-25-5p	725	727
ENSSSCG00000005678|ENSSSCT00000006243|1|NTMT1|303695753|303696507	miR-LLT5	115	115
ENSSSCG00000005679|ENSSSCT00000006244|1|ASB6|303696543|303697428	miR-LLT10	245	5
ENSSSCG00000005679|ENSSSCT00000006244|1|ASB6|303696543|303697428	miR-LLT7	204	114
ENSSSCG00000005679|ENSSSCT00000006244|1|ASB6|303696543|303697428	miR-LLT8	171	192
ENSSSCG00000005680|ENSSSCT00000006245|1|PRRX2|303770305|303770893	miR-LLT11	117	509
ENSSSCG00000005688|ENSSSCT00000006255|1|PTGES|303779651|303780273	miR-LLT6	130	134
ENSSSCG00000005689|ENSSSCT00000006256|1|FNBP1|303945075|303947972	miR-16-3p	2382	2382
ENSSSCG00000005689|ENSSSCT00000006256|1|FNBP1|303945075|303947972	miR-LLT7	1660	973
ENSSSCG00000005706|ENSSSCT00000006275|1|ABL1|304827696|304829672	miR-1-5p	183	1871660
ENSSSCG00000005706|ENSSSCT00000006275|1|ABL1|304827696|304829672	miR-16-3p	542	5427131446187
ENSSSCG00000005706|ENSSSCT00000006275|1|ABL1|304827696|304829672	miR-21-3p	180	18814631037
ENSSSCG00000005706|ENSSSCT00000006275|1|ABL1|304827696|304829672	miR-LLT1	649	1353
ENSSSCG00000005706|ENSSSCT00000006275|1|ABL1|304827696|304829672	miR-LLT11	185	1430188723
ENSSSCG00000005706|ENSSSCT00000006275|1|ABL1|304827696|304829672	miR-LLT7	184	1568
ENSSSCG00000005710|ENSSSCT00000006279|1|LAMC3|305097069|305098340	miR-21-3p	65	71
ENSSSCG00000005710|ENSSSCT00000006279|1|LAMC3|305097069|305098340	miR-LLT11	779	389,569,11,1142
ENSSSCG00000005710|ENSSSCT00000006279|1|LAMC3|305097069|305098340	miR-LLT8	1156	1166189400
ENSSSCG00000005710|ENSSSCT00000006282|1|LAMC3|305097069|305098340	miR-21-3p	65	71
ENSSSCG00000005710|ENSSSCT00000006282|1|LAMC3|305097069|305098340	miR-LLT11	779	389,569,11,1142
ENSSSCG00000005710|ENSSSCT00000006282|1|LAMC3|305097069|305098340	miR-LLT8	1156	1166189400
ENSSSCG00000005711|ENSSSCT00000006280|1|NUP214|305237301|305241772	miR-13-5p	408	1188
ENSSSCG00000005711|ENSSSCT00000006280|1|NUP214|305237301|305241772	miR-21-3p	317	313,3034,25
ENSSSCG00000005711|ENSSSCT00000006280|1|NUP214|305237301|305241772	miR-LLT11	21	2116863411
ENSSSCG00000005715|ENSSSCT00000006285|1||305435278|305439325	miR-1-5p	1761	11771
ENSSSCG00000005715|ENSSSCT00000006285|1||305435278|305439325	miR-16-3p	1692	1700,252,1,557,1771,2983
ENSSSCG00000005715|ENSSSCT00000006285|1||305435278|305439325	miR-3-3p	3122	31221708
ENSSSCG00000005717|ENSSSCT00000006287|1|UCK1|305455972|305457717	miR-1-5p	552	640
ENSSSCG00000005717|ENSSSCT00000006287|1|UCK1|305455972|305457717	miR-13-5p	1262	121
ENSSSCG00000005717|ENSSSCT00000006287|1|UCK1|305455972|305457717	miR-16-3p	772	811
ENSSSCG00000005717|ENSSSCT00000006287|1|UCK1|305455972|305457717	miR-21-3p	763	765
ENSSSCG00000005717|ENSSSCT00000006287|1|UCK1|305455972|305457717	miR-LLT11	1273	4971253635
ENSSSCG00000005719|ENSSSCT00000006289|1|RAPGEF1|305502184|305504386	miR-10-5p	1588	1077
ENSSSCG00000005719|ENSSSCT00000006289|1|RAPGEF1|305502184|305504386	miR-16-3p	825	831
ENSSSCG00000005719|ENSSSCT00000006289|1|RAPGEF1|305502184|305504386	miR-25-5p	1548	1566
ENSSSCG00000005719|ENSSSCT00000006289|1|RAPGEF1|305502184|305504386	miR-6-5p	878	993834881
ENSSSCG00000005719|ENSSSCT00000006289|1|RAPGEF1|305502184|305504386	miR-LLT10	1574	956
ENSSSCG00000005719|ENSSSCT00000006289|1|RAPGEF1|305502184|305504386	miR-LLT7	182	13541828661515
ENSSSCG00000005720|ENSSSCT00000006290|1|MED27|305733695|305734103	miR-10-5p	249	253
ENSSSCG00000005720|ENSSSCT00000006290|1|MED27|305733695|305734103	miR-LLT7	71	81
ENSSSCG00000005723|ENSSSCT00000006293|1|NTNG2|306135952|306137454	miR-10-5p	189	625
ENSSSCG00000005723|ENSSSCT00000006293|1|NTNG2|306135952|306137454	miR-14-5p	69	82,70
ENSSSCG00000005723|ENSSSCT00000006293|1|NTNG2|306135952|306137454	miR-25-5p	43	48,78
ENSSSCG00000005723|ENSSSCT00000006293|1|NTNG2|306135952|306137454	miR-5-3p	819	821
ENSSSCG00000005723|ENSSSCT00000006293|1|NTNG2|306135952|306137454	miR-LLT11	183	180720148
ENSSSCG00000005723|ENSSSCT00000006293|1|NTNG2|306135952|306137454	miR-LLT7	333	923141
ENSSSCG00000005723|ENSSSCT00000006293|1|NTNG2|306135952|306137454	miR-LLT8	163	120
ENSSSCG00000005733|ENSSSCT00000006304|1||306794635|306795542	miR-3-3p	844	641729844
ENSSSCG00000005733|ENSSSCT00000006304|1||306794635|306795542	miR-LLT11	690	694388
ENSSSCG00000005738|ENSSSCT00000006309|1|RALGDS|306712937|306714090	miR-25-5p	346	346
ENSSSCG00000005738|ENSSSCT00000006309|1|RALGDS|306712937|306714090	miR-3-3p	14	1
ENSSSCG00000005739|ENSSSCT00000006310|1|GTF3C5|306729965;306924726|306730600;306924726	miR-25-5p	397	400
ENSSSCG00000005739|ENSSSCT00000006310|1|GTF3C5|306729965;306924726|306730600;306924726	miR-3-3p	459	461
ENSSSCG00000005739|ENSSSCT00000006310|1|GTF3C5|306729965;306924726|306730600;306924726	miR-LLT10	456	576
ENSSSCG00000005740|ENSSSCT00000006311|1|SARDH|307202692|307205183	miR-13-5p	1193	1193
ENSSSCG00000005740|ENSSSCT00000006311|1|SARDH|307202692|307205183	miR-16-3p	1782	178210801066
ENSSSCG00000005740|ENSSSCT00000006311|1|SARDH|307202692|307205183	miR-21-3p	1450	1464
ENSSSCG00000005740|ENSSSCT00000006311|1|SARDH|307202692|307205183	miR-LLT1	805	8052128
ENSSSCG00000005740|ENSSSCT00000006311|1|SARDH|307202692|307205183	miR-LLT7	463	950
ENSSSCG00000005740|ENSSSCT00000006311|1|SARDH|307202692|307205183	miR-LLT8	190	204250
ENSSSCG00000005749|ENSSSCT00000006321|1|BRD3|307475101|307478524	miR-11-5p	2041	2040
ENSSSCG00000005749|ENSSSCT00000006321|1|BRD3|307475101|307478524	miR-19-5p	602	1687121
ENSSSCG00000005749|ENSSSCT00000006321|1|BRD3|307475101|307478524	miR-25-5p	1087	1093,823,53,166
ENSSSCG00000005749|ENSSSCT00000006321|1|BRD3|307475101|307478524	miR-6-5p	1070	2481537
ENSSSCG00000005749|ENSSSCT00000006321|1|BRD3|307475101|307478524	miR-8-3p	2350	23642380609
ENSSSCG00000005749|ENSSSCT00000006321|1|BRD3|307475101|307478524	miR-LLT7	1612	33152577
ENSSSCG00000005749|ENSSSCT00000006321|1|BRD3|307475101|307478524	miR-LLT8	1622	8101637
ENSSSCG00000005751|ENSSSCT00000006323|1|COL5A1|308173979|308174334	miR-20-3p	222	22
ENSSSCG00000005751|ENSSSCT00000006323|1|COL5A1|308173979|308174334	miR-LLT11	199	199
ENSSSCG00000005751|ENSSSCT00000006323|1|COL5A1|308173979|308174334	miR-LLT7	83	94186
ENSSSCG00000005751|ENSSSCT00000006323|1|COL5A1|308173979|308174334	miR-LLT8	209	1
ENSSSCG00000005753|ENSSSCT00000006328|1|CAMSAP1|308851696|308853317	miR-1-5p	1147	1147
ENSSSCG00000005753|ENSSSCT00000006328|1|CAMSAP1|308851696|308853317	miR-10-5p	1398	1399
ENSSSCG00000005753|ENSSSCT00000006328|1|CAMSAP1|308851696|308853317	miR-16-3p	314	318
ENSSSCG00000005753|ENSSSCT00000006328|1|CAMSAP1|308851696|308853317	miR-21-3p	1431	1438
ENSSSCG00000005753|ENSSSCT00000006328|1|CAMSAP1|308851696|308853317	miR-8-3p	242	240
ENSSSCG00000005753|ENSSSCT00000006328|1|CAMSAP1|308851696|308853317	miR-LLT7	1348	119
ENSSSCG00000005759|ENSSSCT00000006335|1|MRPS2|308638361|308639471	miR-10-5p	476	796
ENSSSCG00000005759|ENSSSCT00000006335|1|MRPS2|308638361|308639471	miR-11-5p	486	487
ENSSSCG00000005759|ENSSSCT00000006335|1|MRPS2|308638361|308639471	miR-16-3p	94	94
ENSSSCG00000005759|ENSSSCT00000006335|1|MRPS2|308638361|308639471	miR-19-5p	478	480
ENSSSCG00000005759|ENSSSCT00000006335|1|MRPS2|308638361|308639471	miR-25-5p	36	979
ENSSSCG00000005760|ENSSSCT00000006336|1|C9orf116|308630224|308630838	miR-13-5p	112	127
ENSSSCG00000005760|ENSSSCT00000006336|1|C9orf116|308630224|308630838	miR-16-3p	265	98
ENSSSCG00000005760|ENSSSCT00000006336|1|C9orf116|308630224|308630838	miR-6-5p	270	287
ENSSSCG00000005762|ENSSSCT00000006338|1|KCNT1|308840351|308841049	miR-1-5p	15	78
ENSSSCG00000005762|ENSSSCT00000006338|1|KCNT1|308840351|308841049	miR-10-5p	549	568
ENSSSCG00000005762|ENSSSCT00000006338|1|KCNT1|308840351|308841049	miR-3-3p	134	264
ENSSSCG00000005762|ENSSSCT00000006338|1|KCNT1|308840351|308841049	miR-6-5p	15	601
ENSSSCG00000005762|ENSSSCT00000006338|1|KCNT1|308840351|308841049	miR-LLT1	105	107
ENSSSCG00000005762|ENSSSCT00000006338|1|KCNT1|308840351|308841049	miR-LLT2	106	107
ENSSSCG00000005762|ENSSSCT00000006338|1|KCNT1|308840351|308841049	miR-LLT7	61	62
ENSSSCG00000005773|ENSSSCT00000006349|1|RBFA|310066450|310069099	miR-LLT8	1106	19222231117
ENSSSCG00000005786|ENSSSCT00000006362|1|SNRPA1|311632782|311633157	miR-LLT3	230	216
ENSSSCG00000005828|ENSSSCT00000006406|1|EGFL7|313736056|313737435	miR-1-5p	328	155
ENSSSCG00000005828|ENSSSCT00000006406|1|EGFL7|313736056|313737435	miR-15-5p	1259	599
ENSSSCG00000005828|ENSSSCT00000006406|1|EGFL7|313736056|313737435	miR-16-3p	332	3313791124156
ENSSSCG00000005828|ENSSSCT00000006406|1|EGFL7|313736056|313737435	miR-21-3p	365	363
ENSSSCG00000005828|ENSSSCT00000006406|1|EGFL7|313736056|313737435	miR-25-5p	322	943379
ENSSSCG00000005828|ENSSSCT00000006406|1|EGFL7|313736056|313737435	miR-3-3p	841	8413381146461
ENSSSCG00000005828|ENSSSCT00000006406|1|EGFL7|313736056|313737435	miR-LLT11	475	472,132,1128,9,153
ENSSSCG00000005828|ENSSSCT00000006406|1|EGFL7|313736056|313737435	miR-LLT7	1115	1122,87
ENSSSCG00000005828|ENSSSCT00000006406|1|EGFL7|313736056|313737435	miR-LLT8	705	4707051117
ENSSSCG00000005830|ENSSSCT00000006408|1|CCDC183|313890253|313890301	miR-16-3p	15	10
ENSSSCG00000005832|ENSSSCT00000006410|1|MAMDC4|313809243|313809846	miR-LLT11	311	312,37
ENSSSCG00000005832|ENSSSCT00000006410|1|MAMDC4|313809243|313809846	miR-LLT8	53	155
ENSSSCG00000005832|ENSSSCT00000006410|1|MAMDC4|313809243|313809846	miR-LLT9	495	495
ENSSSCG00000005833|ENSSSCT00000006411|1|MBF1|313808293|313808752	miR-16-3p	114	116
ENSSSCG00000005833|ENSSSCT00000006411|1|MBF1|313808293|313808752	miR-20-3p	54	52
ENSSSCG00000005833|ENSSSCT00000006411|1|MBF1|313808293|313808752	miR-25-5p	322	337
ENSSSCG00000005833|ENSSSCT00000006411|1|MBF1|313808293|313808752	miR-6-5p	388	122332
ENSSSCG00000005833|ENSSSCT00000006411|1|MBF1|313808293|313808752	miR-LLT7	199	182
ENSSSCG00000005838|ENSSSCT00000006417|1|TRAF2|313771803|313772762	miR-14-5p	262	38
ENSSSCG00000005838|ENSSSCT00000006417|1|TRAF2|313771803|313772762	miR-15-5p	705	714
ENSSSCG00000005838|ENSSSCT00000006417|1|TRAF2|313771803|313772762	miR-21-3p	515	392528878
ENSSSCG00000005838|ENSSSCT00000006417|1|TRAF2|313771803|313772762	miR-3-3p	375	726707
ENSSSCG00000005838|ENSSSCT00000006417|1|TRAF2|313771803|313772762	miR-5-3p	94	92
ENSSSCG00000005838|ENSSSCT00000006417|1|TRAF2|313771803|313772762	miR-8-3p	71	89
ENSSSCG00000005838|ENSSSCT00000006417|1|TRAF2|313771803|313772762	miR-LLT1	208	206
ENSSSCG00000005838|ENSSSCT00000006417|1|TRAF2|313771803|313772762	miR-LLT7	421	431
ENSSSCG00000005841|ENSSSCT00000006420|1|RABL6|313920658|313921156	miR-1-5p	170	170
ENSSSCG00000005841|ENSSSCT00000006420|1|RABL6|313920658|313921156	miR-16-3p	316	154
ENSSSCG00000005841|ENSSSCT00000006420|1|RABL6|313920658|313921156	miR-25-5p	329	329
ENSSSCG00000005841|ENSSSCT00000006420|1|RABL6|313920658|313921156	miR-6-5p	331	332473
ENSSSCG00000005841|ENSSSCT00000006420|1|RABL6|313920658|313921156	miR-7-5p	361	362270
ENSSSCG00000005841|ENSSSCT00000006420|1|RABL6|313920658|313921156	miR-LLT1	116	130
ENSSSCG00000005841|ENSSSCT00000006420|1|RABL6|313920658|313921156	miR-LLT11	163	412148
ENSSSCG00000005841|ENSSSCT00000006420|1|RABL6|313920658|313921156	miR-LLT7	151	154238
ENSSSCG00000005841|ENSSSCT00000006420|1|RABL6|313920658|313921156	miR-LLT8	427	69
ENSSSCG00000005842|ENSSSCT00000006421|1|TMEM141|313878601|313878962	miR-18-3p	252	254
ENSSSCG00000005842|ENSSSCT00000006421|1|TMEM141|313878601|313878962	miR-25-5p	237	237263
ENSSSCG00000005842|ENSSSCT00000006421|1|TMEM141|313878601|313878962	miR-3-3p	121	124,16
ENSSSCG00000005842|ENSSSCT00000006421|1|TMEM141|313878601|313878962	miR-LLT11	64	74,44
ENSSSCG00000005845|ENSSSCT00000006424|1|TOR4A|314112197|314112314	miR-7-5p	14	13
ENSSSCG00000005846|ENSSSCT00000006425|1|NELFB|314116618|314117780	miR-21-3p	210	994
ENSSSCG00000005846|ENSSSCT00000006425|1|NELFB|314116618|314117780	miR-25-5p	1	1005
ENSSSCG00000005846|ENSSSCT00000006425|1|NELFB|314116618|314117780	miR-3-3p	582	595
ENSSSCG00000005846|ENSSSCT00000006425|1|NELFB|314116618|314117780	miR-LLT1	70	69686
ENSSSCG00000005846|ENSSSCT00000006425|1|NELFB|314116618|314117780	miR-LLT8	200	181
ENSSSCG00000005849|ENSSSCT00000006428|1|TUBB4B|314135326|314135493	miR-LLT11	23	21
ENSSSCG00000005859|ENSSSCT00000006438|1|NDOR1|314156422|314156711	miR-16-3p	94	92
ENSSSCG00000005859|ENSSSCT00000006438|1|NDOR1|314156422|314156711	miR-25-5p	98	97
ENSSSCG00000005859|ENSSSCT00000006438|1|NDOR1|314156422|314156711	miR-3-3p	180	181
ENSSSCG00000005859|ENSSSCT00000006438|1|NDOR1|314156422|314156711	miR-LLT11	189	133
ENSSSCG00000005890|ENSSSCT00000006469|4|ZNF7|176559|177149	miR-12-3p	285	299
ENSSSCG00000005894|ENSSSCT00000006473|4||364646|366020	miR-16-3p	432	472112
ENSSSCG00000005894|ENSSSCT00000006473|4||364646|366020	miR-8-3p	526	526
ENSSSCG00000005894|ENSSSCT00000006473|4||364646|366020	miR-LLT7	437	486
ENSSSCG00000005896|ENSSSCT00000006475|4|LRRC24|373485|373588	miR-19-5p	29	39
[truncated: 4,535 more rows]
