# Supplementary material for: Identification and Analysis of Novel Viral and Host Dysregulated MicroRNAs in Variant Pseudorabies Virus-Infected PK15 Cells
Source: PLoS One. 2016 Mar 21;11(3):e0151546. doi: 10.1371/journal.pone.0151546 (PMC4801506; doi:10.1371/journal.pone.0151546)
Supplement: S3 Table — (XLSX) [file pone.0151546.s005.xlsx]

## Sheet: Sheet1
S3 Table. GO term enrichment analysis of target genes.
The predicted host targets were performed GO enrichment analysis using PANTHER Classification System (P < 0.05).
GO Term	GO ID	fold Enrichment	P-value
Biological Process
embryonic digit morphogenesis	GO:0042733	3.41	0.0381
limb morphogenesis	GO:0035108	2.48	0.0218
appendage morphogenesis	GO:0035107	2.48	0.0218
in utero embryonic development	GO:0001701	2.19	2.07e-06
homotypic cell-cell adhesion	GO:0034109	2.03	0.00524
single organismal cell-cell adhesion	GO:0016337	2.03	1.52e-05
embryonic organ development	GO:0048568	2	9.79e-05
single organism cell adhesion	GO:0098602	1.99	1.33e-05
chordate embryonic development	GO:0043009	1.99	2.66e-08
embryonic organ morphogenesis	GO:0048562	1.97	0.0241
embryo development ending in birth or egg hatching	GO:0009792	1.97	4.45e-08
positive regulation of protein transport	GO:0051222	1.95	0.0311
embryo development	GO:0009790	1.88	1.61e-10
positive regulation of programmed cell death	GO:0043068	1.87	0.00107
tube morphogenesis	GO:0035239	1.87	0.022
positive regulation of apoptotic process	GO:0043065	1.86	0.00163
positive regulation of cell death	GO:0010942	1.86	0.00101
embryonic morphogenesis	GO:0048598	1.85	7.47e-05
morphogenesis of an epithelium	GO:0002009	1.84	0.00341
negative regulation of cell proliferation	GO:0008285	1.83	0.00133
regulation of immune system process	GO:0002682	1.77	1.23e-06
regulation of intracellular transport	GO:0032386	1.76	0.0397
negative regulation of transcription from RNA polymerase II promoter	GO:0000122	1.76	0.00014
positive regulation of cell differentiation	GO:0045597	1.73	0.000737
tube development	GO:0035295	1.72	0.00375
cell migration	GO:0016477	1.72	0.000737
regulation of cellular response to stress	GO:0080135	1.71	0.0143
regulation of response to stress	GO:0080134	1.7	3.01e-06
regulation of establishment of protein localization	GO:0070201	1.7	0.00802
negative regulation of nucleic acid-templated transcription	GO:1903507	1.69	1.63e-06
regulation of GTPase activity	GO:0043087	1.69	0.0251
positive regulation of transport	GO:0051050	1.69	0.00406
negative regulation of transcription, DNA-templated	GO:0045892	1.69	2.9e-06
negative regulation of RNA biosynthetic process	GO:1902679	1.68	1.95e-06
positive regulation of immune system process	GO:0002684	1.68	0.0227
apoptotic process	GO:0006915	1.68	0.0169
regulation of protein transport	GO:0051223	1.68	0.0364
tissue morphogenesis	GO:0048729	1.67	0.0138
negative regulation of RNA metabolic process	GO:0051253	1.67	1.88e-06
cell-cell adhesion	GO:0098609	1.67	0.0125
biological adhesion	GO:0022610	1.66	9.98e-05
cell death	GO:0008219	1.66	0.0112
programmed cell death	GO:0012501	1.66	0.0181
cell adhesion	GO:0007155	1.66	0.000144
regulation of protein localization	GO:0032880	1.66	0.00423
death	GO:0016265	1.66	0.0111
negative regulation of developmental process	GO:0051093	1.65	0.00156
negative regulation of cellular macromolecule biosynthetic process	GO:2000113	1.65	2.71e-06
localization of cell	GO:0051674	1.64	0.00229
cell motility	GO:0048870	1.64	0.00229
negative regulation of macromolecule biosynthetic process	GO:0010558	1.64	1.61e-06
positive regulation of transcription from RNA polymerase II promoter	GO:0045944	1.64	3.73e-05
negative regulation of cell differentiation	GO:0045596	1.64	0.0493
regulation of response to external stimulus	GO:0032101	1.63	0.0153
negative regulation of biosynthetic process	GO:0009890	1.63	1.09e-06
regulation of cellular component biogenesis	GO:0044087	1.63	0.0479
negative regulation of cellular biosynthetic process	GO:0031327	1.63	1.46e-06
negative regulation of nucleobase-containing compound metabolic process	GO:0045934	1.63	3.91e-06
positive regulation of response to stimulus	GO:0048584	1.62	9.02e-09
positive regulation of cellular component organization	GO:0051130	1.62	0.00141
positive regulation of hydrolase activity	GO:0051345	1.62	0.00875
positive regulation of gene expression	GO:0010628	1.61	7.03e-09
negative regulation of nitrogen compound metabolic process	GO:0051172	1.6	3.81e-06
circulatory system development	GO:0072359	1.6	0.026
cardiovascular system development	GO:0072358	1.6	0.026
positive regulation of developmental process	GO:0051094	1.6	0.000547
negative regulation of gene expression	GO:0010629	1.6	5.38e-06
positive regulation of cell communication	GO:0010647	1.59	2.84e-06
epithelium development	GO:0060429	1.59	0.000997
regulation of cellular localization	GO:0060341	1.58	0.00117
negative regulation of signal transduction	GO:0009968	1.57	0.00435
organ morphogenesis	GO:0009887	1.57	0.00635
positive regulation of signaling	GO:0023056	1.56	2.33e-05
locomotion	GO:0040011	1.56	0.00206
positive regulation of macromolecule biosynthetic process	GO:0010557	1.55	1.72e-06
positive regulation of RNA metabolic process	GO:0051254	1.55	8.07e-06
regulation of cell differentiation	GO:0045595	1.55	3.38e-05
negative regulation of molecular function	GO:0044092	1.55	0.01
positive regulation of nucleic acid-templated transcription	GO:1903508	1.55	1.92e-05
positive regulation of transcription, DNA-templated	GO:0045893	1.55	1.92e-05
negative regulation of response to stimulus	GO:0048585	1.54	0.000597
positive regulation of signal transduction	GO:0009967	1.54	0.000259
positive regulation of macromolecule metabolic process	GO:0010604	1.54	1.34e-12
regulation of cell proliferation	GO:0042127	1.54	0.000186
vesicle-mediated transport	GO:0016192	1.54	0.0056
positive regulation of RNA biosynthetic process	GO:1902680	1.54	2.4e-05
positive regulation of intracellular signal transduction	GO:1902533	1.54	0.0481
positive regulation of metabolic process	GO:0009893	1.53	4e-16
anatomical structure formation involved in morphogenesis	GO:0048646	1.52	0.0187
regulation of response to stimulus	GO:0048583	1.51	1.65e-13
negative regulation of cell communication	GO:0010648	1.51	0.0178
regulation of hydrolase activity	GO:0051336	1.51	0.00131
negative regulation of metabolic process	GO:0009892	1.51	4.13e-09
positive regulation of biological process	GO:0048518	1.51	2.48e-25
regulation of signal transduction	GO:0009966	1.51	3.58e-09
positive regulation of cellular process	GO:0048522	1.51	3.15e-20
negative regulation of signaling	GO:0023057	1.51	0.0243
regulation of intracellular signal transduction	GO:1902531	1.51	0.000124
movement of cell or subcellular component	GO:0006928	1.5	0.00697
regulation of multicellular organismal development	GO:2000026	1.5	0.000199
regulation of apoptotic process	GO:0042981	1.5	0.00163
regulation of programmed cell death	GO:0043067	1.5	0.00158
positive regulation of catalytic activity	GO:0043085	1.5	0.000991
negative regulation of cellular metabolic process	GO:0031324	1.5	1.18e-07
negative regulation of macromolecule metabolic process	GO:0010605	1.5	1.86e-07
negative regulation of biological process	GO:0048519	1.49	5.53e-18
negative regulation of cellular process	GO:0048523	1.49	5.54e-16
transcription, DNA-templated	GO:0006351	1.49	0.0461
nucleic acid-templated transcription	GO:0097659	1.49	0.0493
regulation of developmental process	GO:0050793	1.49	1.24e-06
regulation of signaling	GO:0023051	1.49	1.27e-09
RNA biosynthetic process	GO:0032774	1.48	0.0493
anatomical structure morphogenesis	GO:0009653	1.48	6.33e-07
positive regulation of nucleobase-containing compound metabolic process	GO:0045935	1.48	7.5e-05
regulation of molecular function	GO:0065009	1.48	1.86e-09
regulation of cell communication	GO:0010646	1.48	5.19e-10
positive regulation of cellular biosynthetic process	GO:0031328	1.48	6.29e-05
positive regulation of multicellular organismal process	GO:0051240	1.48	0.0109
immune system process	GO:0002376	1.48	0.000429
positive regulation of cellular metabolic process	GO:0031325	1.47	1.84e-09
positive regulation of nitrogen compound metabolic process	GO:0051173	1.47	6.04e-05
positive regulation of molecular function	GO:0044093	1.47	0.000316
positive regulation of biosynthetic process	GO:0009891	1.47	6.45e-05
regulation of cell death	GO:0010941	1.47	0.00362
tissue development	GO:0009888	1.47	0.000285
regulation of catalytic activity	GO:0050790	1.47	8.59e-07
regulation of transcription from RNA polymerase II promoter	GO:0006357	1.46	6.17e-05
regulation of localization	GO:0032879	1.46	6.78e-06
regulation of phosphorylation	GO:0042325	1.45	0.00593
cell development	GO:0048468	1.45	0.00164
regulation of transport	GO:0051049	1.45	0.00268
regulation of cellular component organization	GO:0051128	1.45	2.24e-05
regulation of protein metabolic process	GO:0051246	1.44	4.17e-07
intracellular signal transduction	GO:0035556	1.43	0.0062
positive regulation of protein metabolic process	GO:0051247	1.43	0.0263
cellular response to stress	GO:0033554	1.43	0.0343
regulation of cellular protein metabolic process	GO:0032268	1.42	5.64e-06
organic cyclic compound biosynthetic process	GO:1901362	1.42	0.0103
organ development	GO:0048513	1.42	8.45e-07
regulation of protein modification process	GO:0031399	1.41	0.00485
multicellular organismal development	GO:0007275	1.41	5.58e-11
regulation of multicellular organismal process	GO:0051239	1.41	4.74e-05
anatomical structure development	GO:0048856	1.41	1.31e-12
cellular response to chemical stimulus	GO:0070887	1.4	0.00258
system development	GO:0048731	1.4	5.66e-09
nervous system development	GO:0007399	1.39	0.00816
regulation of phosphorus metabolic process	GO:0051174	1.38	0.0304
cellular localization	GO:0051641	1.37	0.00255
regulation of biological quality	GO:0065008	1.37	1.35e-05
macromolecule localization	GO:0033036	1.37	0.0228
single-organism developmental process	GO:0044767	1.37	7.44e-11
response to stress	GO:0006950	1.37	0.000242
developmental process	GO:0032502	1.36	1.11e-10
cellular component organization	GO:0016043	1.36	2e-10
cellular component organization or biogenesis	GO:0071840	1.35	3.35e-10
response to organic substance	GO:0010033	1.35	0.05
phosphorus metabolic process	GO:0006793	1.34	0.00739
regulation of metabolic process	GO:0019222	1.34	5.66e-15
phosphate-containing compound metabolic process	GO:0006796	1.32	0.0388
cell differentiation	GO:0030154	1.31	0.00125
regulation of macromolecule metabolic process	GO:0060255	1.31	9.73e-10
regulation of primary metabolic process	GO:0080090	1.31	1.08e-09
regulation of cellular metabolic process	GO:0031323	1.3	3.98e-09
regulation of gene expression	GO:0010468	1.3	7.71e-05
cellular developmental process	GO:0048869	1.29	0.00261
localization	GO:0051179	1.29	6.51e-07
organelle organization	GO:0006996	1.28	0.0388
organic cyclic compound metabolic process	GO:1901360	1.27	0.00625
biosynthetic process	GO:0009058	1.27	0.024
regulation of cellular macromolecule biosynthetic process	GO:2000112	1.27	0.0055
nucleobase-containing compound metabolic process	GO:0006139	1.27	0.0353
heterocycle metabolic process	GO:0046483	1.27	0.0199
macromolecule modification	GO:0043412	1.26	0.0314
regulation of RNA metabolic process	GO:0051252	1.26	0.0216
single-organism metabolic process	GO:0044710	1.26	0.000891
cellular aromatic compound metabolic process	GO:0006725	1.26	0.0432
regulation of nitrogen compound metabolic process	GO:0051171	1.26	0.0037
regulation of macromolecule biosynthetic process	GO:0010556	1.26	0.0106
regulation of cellular biosynthetic process	GO:0031326	1.25	0.0131
regulation of biosynthetic process	GO:0009889	1.24	0.016
cellular metabolic process	GO:0044237	1.24	5.16e-09
nitrogen compound metabolic process	GO:0006807	1.24	0.0126
cellular nitrogen compound metabolic process	GO:0034641	1.23	0.0434
primary metabolic process	GO:0044238	1.23	3.07e-09
organic substance metabolic process	GO:0071704	1.23	8.65e-10
macromolecule metabolic process	GO:0043170	1.22	3.7e-06
cellular macromolecule metabolic process	GO:0044260	1.22	0.000112
establishment of localization	GO:0051234	1.22	0.0485
metabolic process	GO:0008152	1.21	2.72e-11
regulation of biological process	GO:0050789	1.14	1.12e-05
biological regulation	GO:0065007	1.14	8.46e-06
regulation of cellular process	GO:0050794	1.13	0.000688
single-organism process	GO:0044699	1.12	1.44e-06
single-organism cellular process	GO:0044763	1.11	0.00215
cellular process	GO:0009987	1.1	1.7e-05
biological_process	GO:0008150	1.09	4.67e-10
cellular component
transcription factor complex	GO:0005667	1.86	0.0251
cell-cell junction	GO:0005911	1.75	0.04
adherens junction	GO:0005912	1.72	0.0207
anchoring junction	GO:0070161	1.68	0.0363
cell surface	GO:0009986	1.6	0.0227
cell junction	GO:0030054	1.57	0.00132
nucleoplasm	GO:0005654	1.52	9.96e-11
Golgi apparatus	GO:0005794	1.49	0.0044
extracellular vesicle	GO:1903561	1.49	1.1e-10
extracellular exosome	GO:0070062	1.49	1.1e-10
extracellular organelle	GO:0043230	1.49	1.17e-10
extracellular membrane-bounded organelle	GO:0065010	1.49	1.17e-10
bounding membrane of organelle	GO:0098588	1.48	0.000335
membrane-enclosed lumen	GO:0031974	1.46	4.41e-13
nuclear lumen	GO:0031981	1.46	2.03e-11
mitochondrion	GO:0005739	1.45	2.71e-05
intracellular organelle lumen	GO:0070013	1.45	4.08e-12
organelle lumen	GO:0043233	1.45	4.35e-12
vesicle	GO:0031982	1.44	2.96e-11
membrane-bounded vesicle	GO:0031988	1.43	6.25e-10
cytoskeleton	GO:0005856	1.42	0.000369
nuclear part	GO:0044428	1.41	1.63e-10
cytosol	GO:0005829	1.4	0.0116
whole membrane	GO:0098805	1.39	0.0256
cell projection	GO:0042995	1.39	0.0294
extracellular region part	GO:0044421	1.38	2.3e-09
organelle membrane	GO:0031090	1.37	0.00124
membrane-bounded organelle	GO:0043227	1.34	4.01e-38
cytoplasm	GO:0005737	1.34	1.16e-26
organelle part	GO:0044422	1.33	1.2e-16
intracellular organelle part	GO:0044446	1.33	4.94e-16
intracellular membrane-bounded organelle	GO:0043231	1.33	2.3e-28
cytoplasmic part	GO:0044444	1.33	2.07e-14
extracellular region	GO:0005576	1.32	1.97e-07
organelle	GO:0043226	1.31	5.12e-36
endomembrane system	GO:0012505	1.3	0.000829
intracellular organelle	GO:0043229	1.3	5.86e-28
nucleus	GO:0005634	1.3	4.69e-11
intracellular part	GO:0044424	1.29	2.42e-36
protein complex	GO:0043234	1.29	1.14e-06
intracellular	GO:0005622	1.27	5.62e-35
intracellular non-membrane-bounded organelle	GO:0043232	1.24	0.00492
non-membrane-bounded organelle	GO:0043228	1.24	0.00492
macromolecular complex	GO:0032991	1.23	9.77e-05
cell	GO:0005623	1.16	6.05e-18
cell part	GO:0044464	1.15	3.71e-17
cellular_component	GO:0005575	1.13	2.13e-19
molecular function
GTPase regulator activity	GO:0030695	2.16	0.00838
GTPase activator activity	GO:0005096	2.13	0.041
transcriptional activator activity	GO:0001228	2	0.00519
nucleoside-triphosphatase regulator activity	GO:0060589	1.98	0.0499
enzyme activator activity	GO:0008047	1.82	0.0303
chromatin binding	GO:0003682	1.71	0.023
RNA polymerase II regulatory region sequence-specific DNA binding	GO:0000977	1.7	0.00341
RNA polymerase II regulatory region DNA binding	GO:0001012	1.7	0.00374
transcription regulatory region DNA binding	GO:0044212	1.69	8.01e-05
regulatory region nucleic acid binding	GO:0001067	1.68	9.56e-05
regulatory region DNA binding	GO:0000975	1.68	9.56e-05
enzyme regulator activity	GO:0030234	1.63	0.000218
transcription regulatory region sequence-specific DNA binding	GO:0000976	1.61	0.0172
RNA polymerase II transcription factor activity	GO:0000981	1.59	0.0233
macromolecular complex binding	GO:0044877	1.58	1.81e-06
calcium ion binding	GO:0005509	1.57	0.00562
identical protein binding	GO:0042802	1.55	0.000762
molecular function regulator	GO:0098772	1.54	0.00011
sequence-specific DNA binding	GO:0043565	1.52	0.00203
enzyme binding	GO:0019899	1.46	0.000501
protein binding	GO:0005515	1.41	1.01e-19
DNA binding	GO:0003677	1.31	0.0346
anion binding	GO:0043168	1.26	0.00938
binding	GO:0005488	1.2	4.07e-18
ion binding	GO:0043167	1.19	0.000239
catalytic activity	GO:0003824	1.18	0.000266
organic cyclic compound binding	GO:0097159	1.16	0.0123
heterocyclic compound binding	GO:1901363	1.15	0.0429
molecular_function	GO:0003674	1.08	1.85e-06
