# Supplementary material for: Identification and Analysis of Novel Viral and Host Dysregulated MicroRNAs in Variant Pseudorabies Virus-Infected PK15 Cells
Source: PLoS One. 2016 Mar 21;11(3):e0151546. doi: 10.1371/journal.pone.0151546 (PMC4801506; doi:10.1371/journal.pone.0151546)
Supplement: S5 Table — (XLSX) [file pone.0151546.s007.xlsx]

## Sheet: Sheet1
S5 Table. Differentially expressed host known miRNA in PRV-infected PK15 cells.
Fold-change = log2 (infected/mock in expression) > 1 or < -1, and p-value < 0.01 indicated significance differentially expressed miRNA.
aUp-regulated
bDown-regulated
miRNA	mock	PRV-infected	fold-change	p-value	miRNA	mock	PRV-infected	fold-change	p-value
ssc-miR-132a	62.79	251.35	2	0	ssc-miR-10a-5pb	10981	4560.89	-1.27	0
ssc-miR-146ba	5.96	25.23	2.08	6.89E-310	ssc-miR-148a-3pb	15.82	5.01	-1.66	2.22569e-144
ssc-miR-199a-3pa	2.37	30.48	3.68	0	ssc-miR-219ab	8.01	3.81	-1.07	1.17733e-38
ssc-miR-215a	1.03	5.01	2.28	2.40184e-70	ssc-miR-374b-3pb	1.323	0.64	-1.04	2.58025e-07
ssc-miR-27aa	353.65	902.75	1.35	0	ssc-miR-532-5pb	366.7	27.5	-3.73	0
ssc-miR-331-3pa	28.76	74.39	1.37	0
ssc-miR-371-5pa	0.1	1.9	4.24	5.28593e-49
ssc-miR-432-5pa	1.03	2.56	1.31	6.89014e-18
